# Supplementary material for: 2-[(4-Chloro­phen­yl)sulfan­yl]-2-meth­oxy-1-phenyl­ethan-1-one: crystal structure and Hirshfeld surface analysis
Source: Acta Crystallogr E Crystallogr Commun. 2018 Apr 27;74(Pt 5):703–8. doi: 10.1107/S2056989018006072 (PMC5947492; doi:10.1107/S2056989018006072)
Supplement: Supplementary file 1 [file e-74-00703-sup1.cif]

##############################################################################
#                                                                            #
# This CIF contains the data in a paper accepted for publication in          #
# Acta Crystallographica Section E. It conforms to the requirements of       #
# Notes for Authors for Acta Crystallographica Section E, and has been       #
# peer reviewed under the auspices of the IUCr Commission on Journals.       #
#                                                                            #
# Full details of the Crystallographic Information File format               #
# are given in the paper "The Crystallographic Information File (CIF):       #
# a New Standard Archive File for Crystallography" by S. R. Hall, F. H.      #
# Allen and I. D. Brown [Acta Cryst. (1991), A47, 655-685].                  #
#                                                                            #
# The current version of the core CIF dictionary is obtainable from          #
# ftp://ftp.iucr.org/pub/cif_core.dic.                                       #
#                                                                            #
# Software is freely available for graphical display of the structure(s)     #
# in this CIF. For information consult the CIF software page                 #
# http://www.iucr.org/resources/cif/software.                                #
#                                                                            #
# This file may be used for bona fide research purposes within the           #
# scientific community so long as proper attribution is given to the journal # 
# article from which it was obtained.                                        #
#                                                                            #
##############################################################################
data_I
_database_code_depnum_ccdc_archive 'CCDC 1838590'
_audit_creation_method     'SHELXL-2014/7'
_chemical_name_systematic
;
2-[(4-Chlorophenyl)sulfanyl]-2-methoxy-1-phenylethan-1-one
;
_chemical_formula_moiety     'C15 H13 Cl O2 S'
_chemical_formula_sum     'C15 H13 Cl O2 S'
_chemical_formula_iupac     'C15 H13 Cl O2 S'
_chemical_formula_weight     292.76
_chemical_melting_point     ?
_shelx_space_group_comment
;
The symmetry employed for this shelxl refinement is uniquely defined
by the following loop, which should always be used as a source of
symmetry information in preference to the above space-group names.
They are only intended as comments.
;
_space_group_crystal_system     orthorhombic
_space_group_name_H-M_alt     'P c a 21'
_space_group_name_Hall     'P 2c -2ac'
loop_
    _space_group_symop_operation_xyz
    'x, y, z'
    '-x, -y, z+1/2'
    '-x+1/2, y, z+1/2'
    'x+1/2, -y, z'
_cell_length_a     17.964(3)
_cell_length_b     8.0234(15)
_cell_length_c     9.7761(19)
_cell_angle_alpha     90
_cell_angle_beta     90
_cell_angle_gamma     90
_cell_volume     1409.0(5)
_cell_formula_units_Z     4
_cell_measurement_reflns_used     1839
_cell_measurement_theta_min     2.54
_cell_measurement_theta_max     23.69
_cell_measurement_temperature     293(2)
_exptl_crystal_description     irregular
_exptl_crystal_colour     colourless
_exptl_crystal_size_max     0.420
_exptl_crystal_size_mid     0.209
_exptl_crystal_size_min     0.122
_exptl_crystal_density_diffrn     1.380
_exptl_crystal_density_meas     ?
_exptl_crystal_density_method     ?
_exptl_crystal_F_000     608
_exptl_absorpt_coefficient_mu     0.413
_exptl_absorpt_correction_type     multi-scan
_exptl_absorpt_process_details
;
(SADABS; Sheldrick, 1996)
;
_shelx_estimated_absorpt_T_min     0.846
_shelx_estimated_absorpt_T_max     0.951
_exptl_absorpt_correction_T_min     0.3646
_exptl_absorpt_correction_T_max     0.7452
_diffrn_ambient_temperature     293(2)
_diffrn_radiation_type     MoK\a
_diffrn_radiation_wavelength     0.71073
_diffrn_measurement_device_type     'Bruker APEXII CCD'
_diffrn_measurement_method     '\f and \w scans'
_diffrn_detector_area_resol_mean     ?
_diffrn_reflns_number     5010
_diffrn_reflns_av_R_equivalents     0.0492
_diffrn_reflns_theta_min     2.267
_diffrn_reflns_theta_max     24.984
_diffrn_reflns_theta_full     25.242
_diffrn_measured_fraction_theta_max     0.959
_diffrn_measured_fraction_theta_full     0.931
_diffrn_reflns_limit_h_min     -20
_diffrn_reflns_limit_h_max     21
_diffrn_reflns_limit_k_min     -7
_diffrn_reflns_limit_k_max     9
_diffrn_reflns_limit_l_min     -11
_diffrn_reflns_limit_l_max     8
_refine_special_details     ?
_reflns_number_total     2081
_reflns_number_gt     1505
_reflns_threshold_expression     'I > 2\s(I)'
_refine_ls_structure_factor_coef     Fsqd
_refine_ls_matrix_type     full
_refine_ls_R_factor_all     0.0722
_refine_ls_R_factor_gt     0.0481
_refine_ls_wR_factor_gt     0.1058
_refine_ls_wR_factor_ref     0.1164
_refine_ls_goodness_of_fit_ref     1.040
_refine_ls_restrained_S_all     1.040
_refine_ls_number_reflns     2081
_refine_ls_number_parameters     173
_refine_ls_number_restraints     1
_refine_ls_hydrogen_treatment     constr
_refine_ls_weighting_scheme     calc
_refine_ls_weighting_details
              'w=1/[\s^2^(Fo^2^)+(0.0430P)^2^+0.3264P] where P=(Fo^2^+2Fc^2^)/3'
_atom_sites_solution_hydrogens     geom
_atom_sites_solution_primary     ?
_atom_sites_solution_secondary     ?
_refine_ls_shift/su_max     0.000
_refine_ls_shift/su_mean     0.000
_refine_diff_density_max     0.279
_refine_diff_density_min     -0.178
_refine_ls_extinction_method     none
_refine_ls_extinction_coef     .
_refine_ls_abs_structure_details
;
Flack <i>x</i> determined using 465 quotients
[(<i>I</i>^+^)-(<i>I</i>^-^)]/[(<i>I</i>^+^)+(<i>I</i>^-^)]
(Parsons <i>et al.</i>,  2013)
;
_refine_ls_abs_structure_Flack     0.06(9)
loop_
    _atom_type_symbol
    _atom_type_description
    _atom_type_scat_dispersion_real
    _atom_type_scat_dispersion_imag
    _atom_type_scat_source
    'C' 'C' 0.0033 0.0016
                         'International Tables Vol C Tables 4.2.6.8 and 6.1.1.4'
    'H' 'H' 0.0000 0.0000
                         'International Tables Vol C Tables 4.2.6.8 and 6.1.1.4'
    'O' 'O' 0.0106 0.0060
                         'International Tables Vol C Tables 4.2.6.8 and 6.1.1.4'
    'S' 'S' 0.1246 0.1234
                         'International Tables Vol C Tables 4.2.6.8 and 6.1.1.4'
    'Cl' 'Cl' 0.1484 0.1585
                         'International Tables Vol C Tables 4.2.6.8 and 6.1.1.4'
_computing_data_collection
;
APEX2 (Bruker, 2009)
;
_computing_cell_refinement
;
SAINT (Bruker, 2009)
;
_computing_data_reduction
;
SAINT (Bruker, 2009)
;
_computing_structure_solution
;
SIR2014 (Burla <i>et al.</i>, 2015)
;
_computing_structure_refinement
;
SHELXL2014 (Sheldrick, 2015)
;
_computing_molecular_graphics
;
ORTEP-3 for Windows (Farrugia, 2012) and DIAMOND (Brandenburg,
2006)
;
_computing_publication_material
;
<i>MarvinSketch</i> (ChemAxon, 2010) and publCIF (Westrip, 2010)
;
loop_
    _atom_site_type_symbol
    _atom_site_label
    _atom_site_fract_x
    _atom_site_fract_y
    _atom_site_fract_z
    _atom_site_U_iso_or_equiv
    _atom_site_adp_type
    _atom_site_calc_flag
    _atom_site_occupancy
    _atom_site_disorder_assembly
    _atom_site_disorder_group
    Cl Cl1 0.36121(11) 0.3177(3) 1.0687(2) 0.0916(7) Uani d 1 . .
    S S1 0.41934(10) 0.2492(2) 0.4390(2) 0.0646(5) Uani d 1 . .
    O O1 0.5511(2) 0.0919(5) 0.4909(4) 0.0616(11) Uani d 1 . .
    O O2 0.4654(2) -0.1253(5) 0.6070(4) 0.0685(12) Uani d 1 . .
    C C1 0.3786(4) 0.2943(8) 0.8946(7) 0.0571(17) Uani d 1 . .
    C C2 0.3254(4) 0.2193(8) 0.8147(9) 0.069(2) Uani d 1 . .
    H H2 0.2812 0.1806 0.8527 0.083 Uiso calc 1 . .
    C C3 0.3396(4) 0.2028(8) 0.6744(8) 0.0644(18) Uani d 1 . .
    H H3 0.3048 0.1506 0.6186 0.077 Uiso calc 1 . .
    C C4 0.4045(3) 0.2632(7) 0.6186(7) 0.0529(15) Uani d 1 . .
    C C5 0.4565(4) 0.3385(7) 0.7019(7) 0.0579(16) Uani d 1 . .
    H H5 0.5005 0.3793 0.6647 0.069 Uiso calc 1 . .
    C C6 0.4432(4) 0.3534(8) 0.8404(7) 0.0593(18) Uani d 1 . .
    H H6 0.4784 0.4038 0.8967 0.071 Uiso calc 1 . .
    C C7 0.6003(4) 0.1950(9) 0.4167(9) 0.081(2) Uani d 1 . .
    H H7A 0.6078 0.1492 0.3271 0.121 Uiso calc 1 . .
    H H7B 0.6472 0.2011 0.4637 0.121 Uiso calc 1 . .
    H H7C 0.5794 0.3047 0.4090 0.121 Uiso calc 1 . .
    C C8 0.4828(3) 0.0677(6) 0.4279(7) 0.0504(14) Uani d 1 . .
    H H8 0.4915 0.0421 0.3312 0.060 Uiso calc 1 . .
    C C9 0.4447(3) -0.0804(7) 0.4942(6) 0.0493(14) Uani d 1 . .
    C C10 0.3836(3) -0.1693(7) 0.4225(7) 0.0465(13) Uani d 1 . .
    C C11 0.3538(3) -0.3095(7) 0.4869(7) 0.0577(16) Uani d 1 . .
    H H11 0.3719 -0.3431 0.5716 0.069 Uiso calc 1 . .
    C C12 0.2974(3) -0.3981(7) 0.4246(9) 0.0690(18) Uani d 1 . .
    H H12 0.2784 -0.4924 0.4674 0.083 Uiso calc 1 . .
    C C13 0.2691(4) -0.3500(9) 0.3017(9) 0.073(2) Uani d 1 . .
    H H13 0.2306 -0.4097 0.2613 0.087 Uiso calc 1 . .
    C C14 0.2984(4) -0.2114(9) 0.2377(8) 0.075(2) Uani d 1 . .
    H H14 0.2794 -0.1774 0.1537 0.090 Uiso calc 1 . .
    C C15 0.3559(3) -0.1224(8) 0.2978(7) 0.0621(17) Uani d 1 . .
    H H15 0.3758 -0.0303 0.2531 0.075 Uiso calc 1 . .
loop_
    _atom_site_aniso_label
    _atom_site_aniso_U_11
    _atom_site_aniso_U_22
    _atom_site_aniso_U_33
    _atom_site_aniso_U_12
    _atom_site_aniso_U_13
    _atom_site_aniso_U_23
    Cl1 0.1147(15) 0.1100(15) 0.0501(11) 0.0357(11) 0.0107(12) -0.0064(10)
    S1 0.0977(11) 0.0519(8) 0.0441(8) 0.0100(8) -0.0060(11) 0.0053(8)
    O1 0.072(3) 0.068(3) 0.045(3) -0.012(2) -0.002(2) 0.001(2)
    O2 0.103(3) 0.066(3) 0.037(3) -0.010(2) -0.008(3) 0.009(2)
    C1 0.074(4) 0.054(4) 0.042(4) 0.022(3) 0.005(4) -0.003(3)
    C2 0.075(5) 0.061(4) 0.071(5) 0.002(3) 0.014(4) -0.002(4)
    C3 0.073(4) 0.054(4) 0.066(5) 0.000(3) -0.005(4) -0.006(3)
    C4 0.074(4) 0.036(3) 0.048(4) 0.009(3) -0.003(4) 0.001(3)
    C5 0.068(4) 0.051(4) 0.055(4) 0.005(3) 0.001(4) -0.004(3)
    C6 0.068(4) 0.058(4) 0.052(4) 0.014(3) -0.010(3) -0.015(3)
    C7 0.087(5) 0.092(5) 0.063(6) -0.026(4) 0.004(5) -0.004(5)
    C8 0.068(3) 0.049(3) 0.034(3) 0.001(3) 0.003(3) 0.003(3)
    C9 0.075(4) 0.046(3) 0.028(3) 0.009(3) 0.009(3) 0.002(3)
    C10 0.061(3) 0.044(3) 0.035(3) 0.006(3) 0.006(3) -0.002(3)
    C11 0.067(4) 0.056(4) 0.050(4) 0.005(3) 0.004(3) 0.008(3)
    C12 0.073(4) 0.053(4) 0.081(6) -0.007(3) 0.012(5) 0.005(4)
    C13 0.073(5) 0.076(5) 0.069(5) -0.011(3) 0.002(4) -0.011(4)
    C14 0.088(5) 0.092(5) 0.046(5) -0.003(4) -0.010(4) -0.006(4)
    C15 0.082(4) 0.059(4) 0.046(4) -0.013(3) -0.003(4) 0.001(3)
_geom_special_details
;
 All esds (except the esd in the dihedral angle between two l.s. planes)
 are estimated using the full covariance matrix.  The cell esds are taken
 into account individually in the estimation of esds in distances, angles
 and torsion angles; correlations between esds in cell parameters are only
 used when they are defined by crystal symmetry.  An approximate (isotropic)
 treatment of cell esds is used for estimating esds involving l.s. planes.
;
loop_
    _geom_bond_atom_site_label_1
    _geom_bond_atom_site_label_2
    _geom_bond_site_symmetry_2
    _geom_bond_distance
    _geom_bond_publ_flag
    Cl1 C1 . 1.741(7) ?
    S1 C4 . 1.780(7) ?
    S1 C8 . 1.853(5) ?
    O1 C8 . 1.386(6) ?
    O1 C7 . 1.412(8) ?
    O2 C9 . 1.219(7) ?
    C1 C6 . 1.362(9) ?
    C1 C2 . 1.372(10) ?
    C2 C3 . 1.401(10) ?
    C2 H2 . 0.9300 ?
    C3 C4 . 1.376(9) ?
    C3 H3 . 0.9300 ?
    C4 C5 . 1.378(8) ?
    C5 C6 . 1.381(9) ?
    C5 H5 . 0.9300 ?
    C6 H6 . 0.9300 ?
    C7 H7A . 0.9600 ?
    C7 H7B . 0.9600 ?
    C7 H7C . 0.9600 ?
    C8 C9 . 1.517(7) ?
    C8 H8 . 0.9800 ?
    C9 C10 . 1.485(8) ?
    C10 C15 . 1.370(9) ?
    C10 C11 . 1.395(8) ?
    C11 C12 . 1.379(9) ?
    C11 H11 . 0.9300 ?
    C12 C13 . 1.360(11) ?
    C12 H12 . 0.9300 ?
    C13 C14 . 1.380(9) ?
    C13 H13 . 0.9300 ?
    C14 C15 . 1.387(8) ?
    C14 H14 . 0.9300 ?
    C15 H15 . 0.9300 ?
loop_
    _geom_angle_atom_site_label_1
    _geom_angle_atom_site_label_2
    _geom_angle_atom_site_label_3
    _geom_angle_site_symmetry_1
    _geom_angle_site_symmetry_3
    _geom_angle
    _geom_angle_publ_flag
    C4 S1 C8 . . 101.5(3) ?
    C8 O1 C7 . . 114.1(5) ?
    C6 C1 C2 . . 121.6(7) ?
    C6 C1 Cl1 . . 119.7(6) ?
    C2 C1 Cl1 . . 118.6(6) ?
    C1 C2 C3 . . 118.2(7) ?
    C1 C2 H2 . . 120.9 ?
    C3 C2 H2 . . 120.9 ?
    C4 C3 C2 . . 120.6(6) ?
    C4 C3 H3 . . 119.7 ?
    C2 C3 H3 . . 119.7 ?
    C3 C4 C5 . . 119.6(7) ?
    C3 C4 S1 . . 119.7(5) ?
    C5 C4 S1 . . 120.6(5) ?
    C4 C5 C6 . . 120.0(6) ?
    C4 C5 H5 . . 120.0 ?
    C6 C5 H5 . . 120.0 ?
    C1 C6 C5 . . 119.9(6) ?
    C1 C6 H6 . . 120.1 ?
    C5 C6 H6 . . 120.1 ?
    O1 C7 H7A . . 109.5 ?
    O1 C7 H7B . . 109.5 ?
    H7A C7 H7B . . 109.5 ?
    O1 C7 H7C . . 109.5 ?
    H7A C7 H7C . . 109.5 ?
    H7B C7 H7C . . 109.5 ?
    O1 C8 C9 . . 108.6(5) ?
    O1 C8 S1 . . 114.1(4) ?
    C9 C8 S1 . . 108.2(4) ?
    O1 C8 H8 . . 108.6 ?
    C9 C8 H8 . . 108.6 ?
    S1 C8 H8 . . 108.6 ?
    O2 C9 C10 . . 120.7(5) ?
    O2 C9 C8 . . 118.8(5) ?
    C10 C9 C8 . . 120.6(5) ?
    C15 C10 C11 . . 118.9(6) ?
    C15 C10 C9 . . 123.8(5) ?
    C11 C10 C9 . . 117.3(5) ?
    C12 C11 C10 . . 119.9(7) ?
    C12 C11 H11 . . 120.0 ?
    C10 C11 H11 . . 120.0 ?
    C13 C12 C11 . . 121.2(6) ?
    C13 C12 H12 . . 119.4 ?
    C11 C12 H12 . . 119.4 ?
    C12 C13 C14 . . 119.1(7) ?
    C12 C13 H13 . . 120.5 ?
    C14 C13 H13 . . 120.5 ?
    C13 C14 C15 . . 120.5(7) ?
    C13 C14 H14 . . 119.8 ?
    C15 C14 H14 . . 119.8 ?
    C10 C15 C14 . . 120.4(6) ?
    C10 C15 H15 . . 119.8 ?
    C14 C15 H15 . . 119.8 ?
loop_
    _geom_torsion_atom_site_label_1
    _geom_torsion_atom_site_label_2
    _geom_torsion_atom_site_label_3
    _geom_torsion_atom_site_label_4
    _geom_torsion_site_symmetry_1
    _geom_torsion_site_symmetry_2
    _geom_torsion_site_symmetry_3
    _geom_torsion_site_symmetry_4
    _geom_torsion
    _geom_torsion_publ_flag
    C6 C1 C2 C3 . . . . 0.8(9) ?
    Cl1 C1 C2 C3 . . . . 179.3(5) ?
    C1 C2 C3 C4 . . . . -1.2(9) ?
    C2 C3 C4 C5 . . . . 0.9(9) ?
    C2 C3 C4 S1 . . . . -177.2(5) ?
    C8 S1 C4 C3 . . . . -101.5(5) ?
    C8 S1 C4 C5 . . . . 80.5(5) ?
    C3 C4 C5 C6 . . . . -0.2(8) ?
    S1 C4 C5 C6 . . . . 177.9(5) ?
    C2 C1 C6 C5 . . . . 0.0(9) ?
    Cl1 C1 C6 C5 . . . . -178.5(5) ?
    C4 C5 C6 C1 . . . . -0.3(9) ?
    C7 O1 C8 C9 . . . . 163.9(5) ?
    C7 O1 C8 S1 . . . . -75.3(6) ?
    C4 S1 C8 O1 . . . . -63.7(4) ?
    C4 S1 C8 C9 . . . . 57.3(5) ?
    O1 C8 C9 O2 . . . . 19.3(7) ?
    S1 C8 C9 O2 . . . . -105.1(5) ?
    O1 C8 C9 C10 . . . . -160.4(5) ?
    S1 C8 C9 C10 . . . . 75.2(6) ?
    O2 C9 C10 C15 . . . . 177.7(6) ?
    C8 C9 C10 C15 . . . . -2.5(8) ?
    O2 C9 C10 C11 . . . . -2.9(8) ?
    C8 C9 C10 C11 . . . . 176.9(5) ?
    C15 C10 C11 C12 . . . . 0.0(9) ?
    C9 C10 C11 C12 . . . . -179.4(5) ?
    C10 C11 C12 C13 . . . . -1.0(9) ?
    C11 C12 C13 C14 . . . . 1.0(10) ?
    C12 C13 C14 C15 . . . . 0.1(10) ?
    C11 C10 C15 C14 . . . . 1.0(10) ?
    C9 C10 C15 C14 . . . . -179.6(5) ?
    C13 C14 C15 C10 . . . . -1.1(10) ?
loop_
    _geom_hbond_atom_site_label_D
    _geom_hbond_atom_site_label_H
    _geom_hbond_atom_site_label_A
    _geom_hbond_site_symmetry_A
    _geom_hbond_distance_DH
    _geom_hbond_distance_HA
    _geom_hbond_distance_DA
    _geom_hbond_angle_DHA
    C7 H7A O2 2_654 0.96 2.53 3.297(9) 137
    C8 H8 O2 2_654 0.98 2.42 3.305(8) 150
_shelx_hkl_file
;
   0   1   0   48.42    2.94
   0   2   0 1000.00   58.45
   0   3   0   25.48    1.55
   0   4   0    6.86    0.50
   0   5   0   22.44    1.42
   0   6   0    8.72    0.69
   0   8   0    0.40    0.31
   0   0  -1   -0.70    0.04
   0   1   1    0.00    0.04
   0   1  -1    0.02    0.04
   0   1   1   -0.04    0.03
   0  -1   1   -0.01    0.04
   0  -1  -1    0.04    0.04
   0   2   1   -0.09    0.07
   0   2  -1   -0.08    0.08
   0   3  -1   -0.36    0.10
   0   3   1   -0.01    0.10
   0   4  -1   -0.25    0.12
   0   4   1   -0.12    0.11
   0   6  -1    0.31    0.23
   0   6   1    0.45    0.22
   0   7   1    0.65    0.27
   0   8   1    0.07    0.28
   0   9  -1   -0.18    0.44
   0   0  -2  478.35   32.05
   0  -1   2   19.63    1.46
   0   1  -2   19.47    1.48
   0  -1  -2   20.69    1.38
   0   2   2   10.50    0.68
   0  -2  -2   10.97    0.59
   0   2  -2   11.02    0.84
   0   3  -2   16.01    1.21
   0  -3  -2   15.70    0.86
   0   3   2   16.10    1.00
   0   4  -2    7.16    0.59
   0   4  -2    5.79    0.46
   0  -4  -2    5.93    0.42
   0   4   2    6.28    0.47
   0   5  -2   39.85    2.87
   0   5  -2   37.60    2.36
   0   5   2   38.83    2.37
   0   6  -2   18.09    1.24
   0   6   2   19.77    1.23
   0   6  -2   17.34    1.50
   0   7   2    1.37    0.33
   0   7  -2    2.31    0.47
   0   8   2    0.09    0.30
   0   8  -2   -0.05    0.37
   0   9   2    1.29    0.41
   0   9  -2    1.18    0.52
   0   0  -3   -0.11    0.08
   0   0  -3   -0.13    0.09
   0  -1   3    0.26    0.12
   0  -1  -3   -0.04    0.09
   0   2  -3    0.36    0.15
   0  -2  -3   -0.10    0.06
   0   2   3    0.05    0.07
   0   2   3   -0.22    0.07
   0   3   3   -0.06    0.07
   0   3  -3    0.17    0.14
   0   4   3    0.08    0.10
   0   4  -3    0.70    0.21
   0   5  -3    0.05    0.23
   0   5   3   -0.06    0.13
   0   6   3    0.11    0.18
   0   6  -3   -0.15    0.26
   0   7  -3    1.31    0.42
   0   7   3    0.12    0.22
   0   8   3    0.52    0.31
   0   8  -3    0.21    0.39
   0   9  -3    0.66    0.47
   0   9   3    0.08    0.34
   0   0  -4   35.54    2.47
   0   1  -4   20.02    1.66
   0  -1  -4   22.50    1.52
   0   2  -4   26.54    2.12
   0   2  -4   30.84    2.29
   0   2  -4   31.24    2.04
   0  -2  -4   31.87    2.09
   0   3   4   26.58    1.58
   0   3  -4   24.19    1.97
   0   3   4   26.74    1.35
   0  -3  -4   25.05    1.77
   0   4   4   30.38    1.84
   0   4  -4   29.30    2.29
   0   5  -4    9.92    0.97
   0   5   4   10.57    0.73
   0   6  -4   11.31    1.03
   0   6  -4   12.25    1.17
   0   6   4   13.99    0.90
   0   7   4    2.70    0.41
   0   7  -4    3.35    0.59
   0   8   4    0.25    0.31
   0   8  -4    0.92    0.44
   0   0  -5    0.27    0.19
   0  -1  -5   -0.09    0.13
   0   1  -5    0.41    0.22
   0   2  -5    0.34    0.28
   0  -2  -5    0.01    0.10
   0   2  -5   -0.53    0.17
   0   3  -5    2.03    0.42
   0   4  -5    0.88    0.34
   0   4  -5    1.01    0.30
   0   5  -5    3.95    0.60
   0   6  -5    1.13    0.42
   0   6  -5    1.39    0.41
   0   7  -5    1.67    0.51
   0   7   5    0.11    0.23
   0   8   5    0.00    0.33
   0   0  -6   95.42    6.52
   0   1  -6   21.98    1.59
   0  -1  -6   23.54    1.66
   0  -2  -6   37.86    2.60
   0   2  -6   36.47    2.66
   0   3  -6   10.93    1.12
   0  -3  -6   11.19    0.85
   0   3  -6   11.18    0.97
   0   4   6    9.72    0.67
   0  -4  -6    8.67    0.72
   0   5  -6    2.21    0.57
   0   6   6   11.82    0.82
   0   6  -6   10.91    1.09
   0   6  -6    8.80    1.15
   0   7   6    2.57    0.43
   0   7  -6    3.20    0.63
   0   8   6    3.70    0.55
   0   0  -7    0.42    0.21
   0   0  -7    0.64    0.25
   0  -1  -7   -0.21    0.16
   0   1  -7   -0.04    0.20
   0  -2  -7   -0.32    0.12
   0   2  -7   -0.16    0.24
   0   3  -7    2.04    0.43
   0   4  -7   -0.12    0.35
   0   4  -7    0.12    0.44
   0  -4  -7   -0.14    0.15
   0   5  -7    2.42    0.59
   0   6   7   -0.02    0.19
   0   7   7    0.13    0.26
   0   0  -8   33.80    2.47
   0   1  -8    7.14    0.72
   0   1  -8    6.01    0.67
   0  -1  -8    5.92    0.63
   0  -2  -8   20.02    1.43
   0   2  -8   17.18    1.45
   0   2  -8   18.73    1.53
   0   3  -8    4.76    0.69
   0  -3  -8    4.31    0.47
   0  -4  -8    2.02    0.36
   0   4  -8    2.74    0.58
   0   5  -8    4.15    0.80
   0   0  -9   -0.08    0.24
   0   1  -9    1.06    0.34
   0  -1  -9    0.21    0.26
   0  -2  -9    0.03    0.22
   0   2  -9    1.23    0.41
   0  -3  -9    0.18    0.20
   0   3  -9    0.56    0.42
   0   4  -9    0.68    0.50
   0  -4  -9    0.14    0.22
   0   5  -9    3.72    0.78
   0   6  -9    0.27    0.52
   0   0 -10    3.06    0.60
   0   1 -10    4.21    0.70
   0  -1 -10    3.79    0.63
   0  -2 -10    1.99    0.44
   0   2 -10    2.29    0.60
   0  -3 -10    4.56    0.56
   0   3 -10    3.42    0.77
   0   4 -10    4.73    0.87
   0  -4 -10    5.20    0.62
   0   0 -11    0.53    0.51
   0  -1 -11    1.24    0.48
   0   1 -11    2.88    0.67
   0  -2 -11    0.48    0.44
   0   3 -11    1.60    0.64
   1   0   0   -0.22    0.02
   1   1   0   18.41    1.14
   1  -1   0   19.84    0.98
  -1   2   0   43.91    2.67
   1   2   0   46.39    2.68
  -1   3   0  162.62    9.95
   1   3   0  176.08    9.95
  -1   4   0   10.62    0.73
   1   4   0   11.17    0.73
   1   5   0   16.34    1.07
  -1   5   0   16.51    1.08
  -1   6   0    0.78    0.25
   1   6   0    0.56    0.23
   1   7   0    0.38    0.26
  -1   7   0    0.16    0.27
   1   8   0    0.30    0.31
  -1   8   0    0.28    0.27
  -1   1   1   38.20    1.78
  -1   1   1   33.60    2.08
   1   1  -1   31.57    2.08
   1  -1   1   36.79    2.52
  -1   1  -1   29.61    2.39
   1   1   1   36.86    1.78
   1  -1  -1   38.19    1.79
  -1   1  -1   38.58    2.53
   1   1   1   34.68    2.08
   1   2  -1   80.51    5.01
  -1   2   1   82.61    5.01
  -1   2  -1   84.80    6.03
   1  -2  -1   90.95    4.29
   1   2   1   86.80    5.01
   1   3  -1   30.38    1.94
  -1   3   1   32.56    1.95
   1  -3  -1   33.14    1.68
   1   3   1   32.99    1.95
   1   4  -1    5.08    0.39
  -1   4   1    4.62    0.38
   1   4   1    5.37    0.39
   1  -4  -1    4.36    0.35
  -1   4  -1    4.18    0.38
  -1   5   1   61.62    3.62
   1   5  -1   58.44    3.60
   1  -5  -1   60.73    3.11
  -1   5  -1   59.69    3.61
   1   5   1   59.90    3.61
  -1   6   1    5.52    0.51
   1   6  -1    5.77    0.52
   1   6   1    5.29    0.50
  -1   6  -1    4.90    0.50
  -1   7   1    9.49    0.75
   1   7  -1    7.52    0.73
   1   7   1    8.95    0.72
  -1   7  -1    7.36    0.72
   1   8  -1    0.17    0.30
  -1   8   1    0.16    0.28
   1   8   1    0.54    0.30
  -1   9  -1    0.48    0.46
   1   9   1    1.43    0.44
  -1   0  -2    0.07    0.07
   1   0   2    0.01    0.10
  -1  -1  -2   77.50    4.84
   1  -1   2   71.71    5.11
  -1   1   2   66.44    4.21
   1   1  -2   69.92    5.09
   1  -1  -2   73.52    4.84
  -1   1  -2   71.74    5.13
  -1  -1   2   71.27    5.07
  -1   2   2   20.99    1.24
   1   2  -2   21.20    1.49
   1  -2   2   18.36    1.49
  -1   2   2   21.13    1.07
   1  -2  -2   22.37    1.07
  -1   2  -2   17.09    1.43
  -1   2  -2   21.78    1.53
   1   2   2   20.95    1.24
  -1   3   2   16.82    1.05
  -1   3  -2   17.34    1.28
   1  -3  -2   16.44    0.91
   1   3   2   16.58    1.05
  -1  -4  -2    3.61    0.31
  -1   4   2    3.53    0.33
   1   4  -2    4.08    0.35
  -1   4  -2    3.33    0.32
  -1   4  -2    4.94    0.45
   1  -4  -2    3.66    0.33
   1   4   2    3.77    0.33
  -1   5   2    9.96    0.70
   1   5  -2    9.54    0.69
  -1   5  -2    9.27    0.87
  -1   5  -2   10.88    0.70
   1   5   2    9.48    0.69
   1   6  -2    3.00    0.40
  -1   6  -2    3.53    0.52
   1   7  -2    2.16    0.41
  -1   7   2    2.50    0.40
   1   7   2    1.81    0.36
  -1   7  -2    2.41    0.42
  -1   7  -2    2.49    0.49
   1   8  -2   -0.02    0.38
   1   8   2   -0.03    0.25
  -1   8  -2   -0.28    0.37
   1   9  -2    1.22    0.52
  -1   9  -2    0.49    0.46
   1   0   3    0.03    0.12
  -1   0  -3    0.05    0.09
   1   1  -3  179.79   14.60
  -1  -1  -3  228.88   13.89
   1  -1   3  209.43   14.62
  -1  -1   3  193.32   14.58
  -1   1  -3  209.41   14.65
   1  -1  -3  219.64   13.89
  -1  -2  -3   35.51    2.36
   1   2  -3   35.42    2.52
  -1   2   3   36.16    1.77
  -1   2   3   34.02    2.07
  -1   2  -3   34.80    2.55
   1  -2  -3   36.17    2.36
  -1  -2   3   29.71    2.46
  -1   3   3    4.51    0.31
  -1   3   3    5.16    0.36
   1   3  -3    4.98    0.46
  -1   3  -3    3.74    0.43
   1   3   3    4.34    0.34
  -1   3  -3    5.41    0.50
  -1   4   3    9.02    0.62
   1   4  -3    8.59    0.77
  -1   4  -3    8.48    0.73
   1   4   3    8.81    0.61
  -1   4  -3    9.65    0.80
  -1   5   3    2.46    0.30
   1   5  -3    2.45    0.38
   1   5   3    2.20    0.29
  -1   5  -3    2.06    0.39
  -1   5  -3    1.99    0.33
  -1   6   3    0.13    0.20
   1   6  -3    0.51    0.25
   1   6  -3   -0.01    0.27
   1   6   3    0.22    0.19
  -1   6  -3    0.08    0.28
  -1   7   3    4.80    0.53
   1   7  -3    4.07    0.61
   1   7   3    4.44    0.49
  -1   7  -3    4.28    0.66
   1   8  -3    1.57    0.49
   1   8   3    1.42    0.38
  -1   8  -3    1.43    0.47
  -1   9   3    0.88    0.39
   1   9  -3    1.26    0.53
  -1   9  -3    0.39    0.47
  -1   0  -4   -0.10    0.10
   1   0  -4   -0.09    0.11
  -1   0  -4    0.09    0.11
   1   1  -4   65.90    4.22
  -1  -1  -4   68.19    4.41
  -1   1  -4   58.99    4.71
   1  -1  -4   65.02    4.40
  -1  -2  -4    8.63    0.65
   1   2  -4    9.93    0.79
   1  -2  -4    8.63    0.65
  -1   2  -4    7.13    0.69
  -1   2  -4    9.47    0.83
  -1   3   4    3.37    0.30
  -1  -3  -4    3.55    0.31
   1   3  -4    4.25    0.47
  -1   3   4    3.99    0.28
  -1   3  -4    3.12    0.43
  -1   3  -4    4.62    0.51
   1   3   4    3.52    0.30
   1  -3  -4    3.53    0.31
   1   4  -4    7.72    0.73
  -1   4   4    7.36    0.54
  -1   4  -4    8.65    0.77
   1   4   4    7.06    0.53
  -1   4  -4    6.28    0.65
  -1   5   4    3.73    0.39
   1   5  -4    5.09    0.58
  -1   5  -4    4.91    0.60
  -1   5  -4    3.94    0.50
   1   5   4    3.70    0.37
  -1   6   4    0.70    0.25
   1   6  -4    3.49    0.49
  -1   6  -4    1.65    0.45
  -1   7   4    3.05    0.43
   1   7  -4    2.97    0.55
   1   7   4    1.68    0.35
  -1   7  -4    2.67    0.57
  -1   8   4    0.37    0.34
   1   8  -4    1.14    0.45
   1   8   4    0.06    0.27
  -1   8  -4    0.41    0.43
   1   0  -5    0.33    0.18
  -1   0  -5   -0.20    0.17
  -1  -1  -5   98.36    6.44
   1   1  -5   90.98    6.16
   1  -1  -5   94.64    6.44
   1   2  -5   10.54    0.85
  -1  -2  -5    7.74    0.66
  -1   2  -5    7.74    0.73
  -1   2  -5    8.66    0.71
  -1   2  -5    8.40    0.89
   1  -2  -5    8.41    0.66
   1   3  -5   22.49    1.74
  -1  -3  -5   21.00    1.51
  -1   3   5   22.14    1.34
  -1   3  -5   19.58    1.75
   1  -3  -5   21.14    1.51
  -1   3  -5   21.70    1.60
   1   4  -5    6.16    0.75
  -1   4   5    6.60    0.51
  -1   4  -5    7.24    0.67
  -1   4  -5    6.36    0.79
   1   4   5    6.99    0.51
  -1   5   5   17.68    1.16
  -1   5  -5   18.64    1.40
  -1   5  -5   15.18    1.52
   1   5   5   18.13    1.15
   1   6  -5    2.63    0.55
  -1   6   5    2.22    0.35
   1   6  -5    2.62    0.56
   1   6   5    2.31    0.35
  -1   6  -5    2.19    0.54
  -1   7   5    3.95    0.49
   1   7  -5    2.22    0.57
   1   7  -5    2.12    0.57
   1   7   5    3.23    0.43
  -1   7  -5    2.61    0.61
  -1   8   5    0.51    0.35
  -1   8  -5    0.73    0.53
   1   8   5   -0.18    0.27
  -1   0  -6    1.26    0.21
   1   0  -6    0.04    0.19
  -1   0  -6    0.71    0.20
   1   1  -6    7.89    0.67
  -1  -1  -6    7.67    0.66
   1  -1  -6    7.74    0.66
  -1   1  -6    8.05    0.65
   1   2  -6   13.33    0.99
  -1  -2  -6   10.87    0.89
  -1   2  -6   11.78    0.97
   1  -2  -6   10.93    0.90
  -1   2  -6   11.70    1.15
  -1  -3  -6    8.67    0.70
   1   3  -6    9.84    0.86
   1   3  -6    8.70    0.95
   1  -3  -6    8.89    0.71
  -1   3  -6    9.12    1.02
  -1   3  -6    8.71    0.84
   1   4  -6   30.33    2.21
  -1   4   6   30.53    1.84
  -1  -4  -6   29.44    2.05
   1  -4  -6   28.87    2.05
  -1   4  -6   24.23    2.37
   1   4   6   30.21    1.83
  -1   4  -6   30.61    2.20
   1   5  -6    9.07    0.93
  -1   5   6   10.40    0.72
   1   5  -6    7.56    1.03
  -1   5  -6    8.14    1.07
   1   5   6    9.56    0.69
  -1   5  -6    9.01    0.92
  -1   6   6    4.84    0.52
  -1   6  -6    6.54    0.78
   1   6   6    4.84    0.50
  -1   6  -6    5.70    0.85
  -1   7   6    1.64    0.39
   1   7   6    1.42    0.32
  -1   8   6    0.11    0.34
   1   8   6    0.44    0.33
  -1   0  -7   -0.30    0.18
   1   0  -7    0.08    0.19
   1   1  -7    1.72    0.31
  -1  -1  -7    1.63    0.32
   1  -1  -7    1.78    0.31
  -1   1  -7    1.41    0.30
  -1  -2  -7    1.61    0.30
  -1   2  -7    1.65    0.37
   1  -2  -7    1.54    0.30
  -1  -3  -7    8.06    0.68
   1   3  -7    7.64    0.82
   1  -3  -7    7.94    0.68
  -1   3  -7   10.69    0.87
  -1   3  -7    6.91    1.05
  -1   4   7    0.83    0.23
   1   4  -7    0.05    0.37
  -1  -4  -7    0.70    0.22
   1  -4  -7    0.78    0.21
  -1   4  -7    0.62    0.40
  -1   4  -7    0.49    0.49
  -1   5   7   12.64    0.85
   1   5  -7    9.63    1.12
  -1   5  -7    7.79    1.23
   1   5   7   11.82    0.85
  -1   5  -7   13.62    1.13
   1   6  -7    1.73    0.57
  -1   6   7    2.07    0.39
   1   6   7    1.84    0.34
  -1   7   7    1.24    0.36
   1   7   7    1.57    0.36
  -1   0  -8    0.97    0.30
  -1   0  -8    0.97    0.30
   1   1  -8   12.96    1.09
  -1  -1  -8   14.17    1.09
   1   1  -8   13.88    1.15
  -1   1  -8   11.93    1.08
   1  -1  -8   13.22    1.09
  -1   1  -8   12.74    1.12
  -1  -2  -8    0.53    0.23
  -1   2  -8    1.11    0.36
   1  -2  -8    0.49    0.24
  -1  -3  -8    4.46    0.47
   1   3  -8    4.32    0.67
  -1   3  -8    3.57    0.68
   1  -3  -8    4.46    0.47
   1   4  -8    2.62    0.54
  -1  -4  -8    1.73    0.33
  -1   4  -8    3.79    0.60
  -1   4  -8    1.09    0.57
   1  -4  -8    1.70    0.32
   1   5  -8    2.61    0.63
  -1   5  -8    3.05    0.66
   1   6  -8   -0.17    0.49
  -1   6  -8    0.41    0.49
  -1   0  -9    0.06    0.24
   1   0  -9    0.28    0.26
  -1  -1  -9    4.07    0.52
   1   1  -9    4.26    0.64
   1  -1  -9    4.20    0.54
  -1   1  -9    4.10    0.62
   1   2  -9    4.53    0.71
  -1  -2  -9    4.03    0.52
  -1   2  -9    4.12    0.66
   1  -2  -9    5.01    0.55
   1   3  -9    1.20    0.46
  -1  -3  -9    1.09    0.31
   1  -3  -9    1.31    0.32
  -1   3  -9    1.89    0.53
   1   4  -9    1.71    0.62
  -1  -4  -9    0.71    0.29
   1  -4  -9    0.91    0.27
   1   5  -9    4.56    0.88
  -1   5  -9    5.39    0.87
   1   6  -9    0.80    0.58
  -1   0 -10    0.70    0.38
   1   0 -10    0.64    0.37
   1   1 -10    3.50    0.61
  -1  -1 -10    2.97    0.57
   1  -1 -10    3.51    0.61
  -1   1 -10    2.73    0.60
  -1  -2 -10    0.12    0.28
   1   2 -10    0.87    0.47
   1  -2 -10    0.14    0.26
  -1   2 -10    0.25    0.38
   1   3 -10    1.66    0.61
  -1  -3 -10    0.01    0.26
  -1   3 -10    0.60    0.49
   1  -3 -10    0.21    0.25
  -1  -4 -10    0.56    0.34
   1   4 -10    3.68    0.82
   1  -4 -10    0.55    0.29
  -1   0 -11    2.62    0.60
   1   0 -11    0.94    0.56
   1   1 -11    5.76    1.00
  -1  -1 -11    6.97    0.95
   1  -1 -11    6.13    0.84
  -1   1 -11    6.70    0.96
   1   2 -11    0.91    0.61
  -1  -2 -11    0.98    0.46
  -1   2 -11    2.39    0.65
   1  -2 -11    1.06    0.44
  -1  -3 -11    3.51    0.61
  -1   3 -11    2.23    0.69
   1  -3 -11    2.90    0.58
   2   0   0  163.40   10.02
  -2   0   0  144.07   10.01
   2   0   0  125.77    7.09
  -2   0   0  133.70    7.09
  -2   1   0  130.94    8.02
   2   1   0  135.42    8.01
   2  -1   0  131.57    6.84
   2   1   0  143.57    6.84
  -2  -1   0  143.58    6.85
  -2   1   0  132.99    6.84
  -2   2   0    9.32    0.62
  -2  -2   0   10.50    0.54
   2  -2   0   10.44    0.55
   2   2   0    9.28    0.62
  -2   3   0    2.86    0.26
   2   3   0    2.72    0.26
   2   4   0    3.44    0.30
  -2   4   0    2.79    0.29
   2  -5   0   27.57    1.44
   2   5   0   26.54    1.65
  -2   5   0   24.83    1.64
  -2   6   0    8.43    0.69
   2   6   0    9.11    0.69
  -2   7   0    0.48    0.30
   2   7   0    0.64    0.29
  -2   8   0    0.92    0.35
   2   8   0    0.91    0.32
  -2   0  -1   31.06    2.26
   2   0  -1   28.84    1.57
  -2   0   1   33.11    1.85
  -2   0   1   31.11    1.58
  -2   1   1   18.20    1.17
  -2   1   1   19.52    1.01
   2   1  -1   17.83    1.17
   2  -1   1   22.70    1.44
  -2   1  -1   16.89    1.34
   2   1   1   19.36    1.17
   2  -1  -1   21.05    1.01
  -2   1  -1   20.93    1.44
  -2  -1   1   17.45    1.00
   2   1   1   21.16    1.01
  -2   2   1   13.23    0.85
   2   2  -1   13.19    0.86
  -2   2   1   14.29    0.74
  -2   2  -1   14.96    1.05
   2  -2  -1   14.78    0.75
  -2   2  -1   12.21    0.85
   2   2   1   14.99    0.86
   2   3  -1   30.89    1.92
  -2   3   1   30.81    1.92
  -2  -3  -1   36.29    1.66
   2   3   1   31.08    1.92
  -2   3  -1   33.10    2.32
  -2   3  -1   28.03    1.91
   2  -3  -1   32.75    1.66
   2   4  -1   11.67    0.72
  -2   4   1   10.52    0.72
   2   4   1   11.48    0.72
   2  -4  -1    9.88    0.64
  -2   4  -1    9.25    0.70
  -2   5   1    5.31    0.44
   2   5  -1    5.18    0.44
   2   5   1    3.99    0.41
   2   6  -1   12.04    0.91
  -2   6   1   13.54    0.94
  -2   6  -1   13.70    0.94
   2   6   1   12.69    0.91
  -2   7   1    0.83    0.30
  -2   7  -1    1.41    0.42
  -2   7  -1    1.08    0.36
  -2   8   1    2.83    0.47
  -2   8  -1    2.64    0.58
   2   0   2  206.27   14.59
  -2   1   2  116.09    7.90
  -2  -1  -2  144.57    9.06
   2  -1   2  139.47    9.55
  -2   1   2  140.30    6.75
  -2   1  -2  133.76    9.57
   2  -2   2    9.61    0.74
  -2   2   2    9.83    0.53
  -2   2   2    8.82    0.60
   2   2  -2    9.81    0.72
   2   2   2    9.40    0.60
  -2   2  -2    9.60    0.77
  -2   2  -2    8.44    0.70
   2  -2  -2   10.45    0.54
  -2   3   2   19.69    1.09
   2   3  -2   21.13    1.27
  -2   3   2   20.74    1.27
   2  -3  -2   21.11    1.11
  -2   3  -2   19.06    1.46
  -2   3  -2   20.66    1.56
   2   3   2   21.53    1.26
   2   4  -2   18.06    1.13
  -2   4   2   18.08    1.14
  -2   4  -2   16.57    1.12
  -2   4  -2   17.93    1.39
   2  -4  -2   17.97    1.00
   2   4   2   18.11    1.13
  -2   5   2    0.96    0.22
   2   5  -2    1.06    0.24
  -2   5  -2    1.28    0.24
   2   5   2    0.87    0.19
   2  -5  -2    1.03    0.23
  -2   6   2   11.11    0.78
   2   6  -2    8.35    0.77
  -2   6  -2   10.17    0.97
  -2   6  -2   10.99    0.80
   2   6   2   10.24    0.75
  -2   7   2    3.59    0.46
  -2   7  -2    4.09    0.52
   2   7   2    2.92    0.43
  -2   7  -2    3.91    0.60
  -2   8  -2    0.29    0.41
   2   8   2    0.14    0.29
   2   9  -2    0.33    0.45
  -2   9  -2    0.86    0.49
   2   9   2    0.22    0.34
   2   0   3   53.73    4.04
  -2   0  -3   57.27    3.62
  -2  -1  -3   41.40    2.69
   2  -1   3   39.13    2.88
  -2   1  -3   36.94    2.91
  -2  -2  -3   34.98    2.34
  -2   2   3   36.04    1.76
  -2   2   3   32.54    2.05
  -2   2  -3   33.23    2.54
   2  -2  -3   33.91    2.33
   2   3  -3   23.47    1.64
  -2   3   3   22.25    1.17
  -2   3   3   23.44    1.36
   2   3   3   22.75    1.35
  -2   3  -3   17.90    1.57
  -2   3  -3   21.61    1.69
   2   4  -3   11.93    0.93
  -2   4   3   12.07    0.77
   2   4   3   11.37    0.75
  -2   4  -3   10.60    0.97
  -2   4  -3   10.22    0.87
   2   5  -3    0.48    0.25
   2   5  -3    0.31    0.21
  -2   5   3    0.18    0.16
  -2   5  -3    0.39    0.26
  -2   5  -3    0.33    0.21
   2   5   3    0.21    0.13
   2   6  -3    0.74    0.28
  -2   6   3    0.41    0.23
   2   6  -3    0.63    0.32
   2   6   3    0.40    0.19
  -2   6  -3    0.37    0.28
  -2   6  -3    0.42    0.31
  -2   7   3    0.66    0.29
   2   7  -3    1.97    0.45
   2   7   3    0.36    0.25
  -2   7  -3    1.16    0.44
   2   8  -3    0.33    0.40
  -2   8   3    0.33    0.31
   2   8   3   -0.29    0.25
  -2   8  -3    0.54    0.42
  -2   9   3    0.24    0.32
  -2   9  -3    0.76    0.50
   2   9   3    0.12    0.37
  -2  -1  -4    6.09    0.47
  -2   1  -4    4.65    0.48
   2  -1  -4    5.66    0.47
  -2   1  -4    5.98    0.64
   2   2  -4   24.78    1.81
  -2   2   4   22.56    1.45
  -2  -2  -4   24.90    1.67
  -2   2  -4   22.01    1.71
  -2   2  -4   24.06    1.89
   2  -2  -4   24.93    1.67
  -2   3   4    6.32    0.47
   2   3  -4    7.93    0.64
  -2   3   4    7.18    0.43
   2   3   4    6.51    0.46
  -2   3  -4    5.05    0.58
   2  -3  -4    6.65    0.51
  -2   3  -4    6.44    0.70
   2   4  -4    7.32    0.62
  -2   4   4    5.03    0.44
  -2   4  -4    5.44    0.65
  -2   4  -4    5.92    0.57
   2   4   4    4.82    0.42
  -2   5   4    2.85    0.37
   2   5  -4    4.47    0.52
   2   5   4    2.99    0.32
  -2   6   4    3.70    0.43
   2   6  -4    2.39    0.47
  -2   6  -4    2.70    0.54
   2   6   4    2.47    0.35
  -2   7   4    1.68    0.36
   2   7  -4    2.85    0.50
  -2   7  -4    1.83    0.51
   2   7   4    1.22    0.32
  -2   8   4    0.26    0.32
  -2   8  -4    0.21    0.45
   2   8   4    0.09    0.27
  -2   0  -5  258.09   17.17
  -2   0  -5  251.69   16.37
  -2  -1  -5    8.83    0.68
   2  -1  -5    7.72    0.68
  -2   1  -5    8.60    0.71
   2   2  -5   72.25    5.85
  -2  -2  -5   85.52    5.53
  -2   2  -5   78.08    5.58
  -2   2  -5   82.26    5.32
   2  -2  -5   86.95    5.54
  -2   2  -5   82.66    5.98
  -2  -3  -5   23.97    1.74
   2   3  -5   22.84    1.94
  -2   3   5   26.11    1.55
   2  -3  -5   25.08    1.75
  -2   3  -5   24.61    2.03
   2   3   5   26.38    1.53
  -2   3  -5   24.56    1.83
   2   4  -5    6.49    0.80
  -2   4   5    9.13    0.61
  -2   4   5    8.11    0.53
   2   4   5    8.55    0.58
  -2   4  -5    8.30    0.76
  -2   4  -5    7.18    0.88
  -2   5   5    7.54    0.64
  -2   5  -5   10.09    0.81
  -2   5  -5    9.47    0.98
   2   5   5    6.90    0.60
  -2   6   5    6.72    0.58
  -2   6  -5    4.46    0.80
   2   6   5    5.46    0.52
  -2   6  -5    6.64    0.70
  -2   7   5    0.21    0.28
   2   7   5    0.25    0.24
  -2   7  -5    1.33    0.53
  -2   8   5    2.07    0.45
   2   8   5    2.21    0.42
  -2   8  -5    2.17    0.65
  -2   0  -6    7.32    0.62
  -2   0  -6    6.67    0.57
   2   0  -6    6.37    0.62
  -2  -1  -6   11.60    0.89
  -2  -1   6    9.41    0.93
   2  -1  -6   12.89    0.91
  -2  -2  -6    5.58    0.47
  -2   2  -6    6.68    0.79
  -2   2  -6    5.24    0.56
   2  -2  -6    5.09    0.48
  -2  -2   6    3.96    0.49
  -2  -3  -6    5.91    0.54
   2   3  -6    5.49    0.73
  -2   3   6    6.67    0.50
  -2   3  -6    6.48    0.86
  -2   3  -6    7.81    0.71
   2  -3  -6    6.28    0.55
  -2   3  -6    7.75    0.70
  -2   4   6    7.04    0.57
   2   4   6    6.76    0.52
   2  -4  -6    6.26    0.56
  -2   4  -6    8.94    0.98
  -2   5   6    1.28    0.30
   2   5   6    1.22    0.24
  -2   6   6    5.06    0.52
  -2   6  -6    4.53    0.68
   2   6   6    3.83    0.44
  -2   6  -6    3.17    0.73
  -2   7   6    0.69    0.31
   2   7   6    0.10    0.23
  -2   7  -6    2.06    0.64
  -2   8   6    0.43    0.38
   2   8   6    0.64    0.33
   2   0  -7    8.44    0.73
  -2   0  -7    7.35    0.69
  -2   0  -7    8.36    0.73
  -2  -1  -7    3.61    0.44
   2   1  -7    3.79    0.48
   2  -1  -7    4.11    0.44
   2   2  -7    3.63    0.51
  -2  -2  -7    2.97    0.38
  -2   2  -7    3.19    0.49
   2  -2  -7    3.48    0.39
   2   3  -7    9.41    0.89
   2   3  -7   10.69    0.94
  -2  -3  -7    9.75    0.78
  -2   3  -7    9.53    0.92
   2  -3  -7    9.86    0.79
  -2   3  -7    7.61    1.11
   2   4  -7    1.65    0.45
  -2   4   7    0.95    0.27
  -2   4  -7    1.40    0.44
   2  -4  -7    0.79    0.23
  -2   4  -7    0.67    0.53
   2   5  -7    9.96    0.95
  -2   5   7    6.71    0.62
  -2   5  -7    5.03    0.91
  -2   5  -7    6.83    0.83
   2   6  -7    3.96    0.73
  -2   6   7    3.70    0.51
  -2   6  -7    1.93    0.68
   2   6   7    3.09    0.43
  -2   7   7    1.25    0.37
   2   7   7    1.33    0.34
   2   0  -8    3.30    0.56
  -2   0  -8    4.44    0.53
  -2  -1  -8    0.71    0.27
   2   1  -8    1.93    0.39
  -2   1  -8    1.31    0.33
   2  -1  -8    0.46    0.26
  -2   1  -8    1.16    0.32
   2   2  -8    1.62    0.45
  -2  -2  -8    2.13    0.37
  -2   2  -8    1.67    0.42
   2  -2  -8    1.60    0.33
  -2  -3  -8    0.34    0.21
   2   3  -8    0.52    0.37
  -2   3  -8    0.39    0.33
   2  -3  -8    0.21    0.19
   2   4  -8    5.77    0.86
  -2  -4  -8    5.55    0.57
  -2   4  -8    4.28    0.94
   2  -4  -8    6.21    0.56
  -2   4  -8    7.10    0.77
   2   5  -8    1.92    0.66
  -2   5  -8    1.74    0.50
   2   0  -9    4.91    0.60
  -2   0  -9    4.40    0.63
   2   1  -9    0.76    0.35
  -2  -1  -9    0.22    0.26
   2  -1  -9    0.53    0.27
  -2   1  -9    0.55    0.29
   2   2  -9    2.07    0.51
  -2  -2  -9    1.56    0.36
  -2   2  -9    1.10    0.40
   2  -2  -9    1.20    0.36
  -2  -3  -9    2.25    0.42
   2   3  -9    2.42    0.59
   2  -3  -9    2.73    0.43
  -2   3  -9    2.80    0.58
   2   4  -9    3.38    0.77
  -2  -4  -9    4.73    0.53
   2  -4  -9    4.78    0.52
  -2   4  -9    4.27    0.78
   2   5  -9    3.86    0.81
  -2   5  -9    1.94    0.61
  -2   0 -10    3.14    0.58
   2   0 -10    2.63    0.59
  -2  -1 -10    1.47    0.46
   2   1 -10    1.78    0.49
  -2   1 -10    1.55    0.46
   2  -1 -10    1.60    0.44
   2   2 -10    0.61    0.46
  -2  -2 -10    0.69    0.35
   2  -2 -10    1.36    0.38
  -2  -3 -10    0.11    0.31
   2   3 -10   -0.25    0.44
   2  -3 -10    0.32    0.25
  -2  -4 -10    1.11    0.39
   2   4 -10    1.50    0.65
  -2   0 -11    9.48    1.03
   2   0 -11    7.40    1.03
  -2  -1 -11    0.96    0.50
   2   1 -11    1.42    0.58
   2  -1 -11    0.71    0.46
   2   2 -11    4.81    0.95
  -2  -2 -11    5.82    0.76
   2  -2 -11    6.05    0.85
  -3   0   0   -0.02    0.05
  -3   0   0    0.10    0.07
   3   0   0    0.05    0.07
   3   0   0    0.01    0.05
   3   1   0  215.58   12.88
  -3  -1   0  227.66   11.00
   3  -1   0  199.40   10.99
  -3   1   0  202.17   10.99
  -3   1   0  227.71   12.89
   3   1   0  222.57   10.99
  -3   1   0  245.19   15.50
   3   2   0  512.74   30.28
   3  -2   0  512.37   25.83
  -3  -2   0  559.15   25.84
  -3   2   0  504.25   25.82
  -3   2   0  500.18   30.28
   3  -3   0  141.57    6.88
  -3  -3   0  139.30    6.87
   3   3   0  135.00    8.04
  -3   3   0  130.70    8.04
   3   4   0   13.28    0.91
  -3  -4   0   14.49    0.80
   3  -4   0   13.76    0.81
  -3   4   0   14.71    0.93
   3   5   0    8.27    0.68
   3  -5   0   10.68    0.64
  -3   5   0    9.70    0.69
  -3   6   0    2.62    0.39
   3   6   0    2.33    0.34
  -3   7   0    2.34    0.44
   3   7   0    2.77    0.41
  -3   0  -1   -0.08    0.10
  -3   0   1   -0.14    0.05
  -3   0   1   -0.09    0.08
   3   0  -1   -0.07    0.05
   3  -1   1  228.94   12.50
  -3   1   1  268.57   14.67
  -3   1   1  255.41   12.51
   3   1  -1  244.51   12.50
   3   1  -1  233.34   14.65
   3   1   1  251.66   14.65
   3   1   1  262.18   12.51
  -3   1  -1  272.33   17.67
  -3  -1   1  236.14   12.51
   3  -1  -1  251.35   12.51
  -3   2   1  193.86   11.74
   3   2  -1  188.19   11.73
   3  -2   1  213.75   10.02
  -3   2   1  197.79   10.02
  -3  -2   1  204.52   10.02
  -3   2  -1  180.74   11.74
   3   2   1  204.04   11.73
   3   2   1  209.54   10.02
   3  -2  -1  198.50   10.02
  -3   2  -1  211.61   14.14
  -3   3   1    0.28    0.12
   3   3  -1    0.27    0.12
  -3   3  -1    0.29    0.14
   3  -3  -1    0.48    0.13
   3   3   1    0.25    0.11
  -3   3  -1    0.26    0.14
   3   4  -1   56.02    3.38
  -3   4   1   57.00    3.39
   3   4   1   56.61    3.38
   3  -4  -1   57.69    2.92
  -3   4  -1   53.88    3.38
  -3   4  -1   57.57    4.09
  -3   5   1    2.87    0.33
   3   5  -1    2.52    0.34
   3   5   1    2.09    0.31
  -3   5  -1    2.90    0.43
   3  -5  -1    2.04    0.29
  -3   5  -1    2.95    0.35
  -3   6   1    1.74    0.32
   3   6  -1    2.10    0.32
  -3   6  -1    1.61    0.32
   3   6   1    1.65    0.30
  -3   6  -1    2.11    0.41
  -3   7   1    1.84    0.39
   3   7  -1    2.05    0.39
  -3   7  -1    2.15    0.45
   3   7   1    2.45    0.38
  -3   7  -1    1.59    0.43
  -3   8   1    0.44    0.32
   3   8   1    0.30    0.30
  -3   8  -1    0.39    0.40
  -3   0   2   -0.04    0.08
  -3   0   2   -0.12    0.06
  -3   0  -2   -0.18    0.13
   3  -1   2    5.49    0.47
  -3   1   2    4.87    0.30
  -3   1   2    4.41    0.33
  -3   1  -2    4.31    0.39
  -3   1  -2    5.58    0.49
   3  -1  -2    5.15    0.30
  -3  -1   2    4.16    0.28
  -3   2   2   25.91    1.33
   3  -2   2   27.82    1.89
   3   2  -2   24.67    1.54
  -3   2   2   24.43    1.55
   3  -2  -2   27.39    1.34
  -3   2  -2   24.76    1.78
  -3  -2   2   23.71    1.32
  -3   2  -2   26.44    1.92
   3   2   2   25.07    1.53
   3   2   2   25.87    1.32
  -3   3   2   46.71    2.48
   3   3  -2   48.68    2.89
  -3   3   2   48.32    2.90
  -3   3  -2   49.11    3.53
   3   3   2   50.56    2.89
  -3   3  -2   46.20    3.32
   3  -3  -2   49.46    2.49
  -3   4   2    3.45    0.33
   3   4  -2    4.01    0.33
  -3   4  -2    2.48    0.39
   3  -4  -2    3.22    0.31
   3   4   2    3.47    0.30
  -3   4  -2    2.80    0.32
   3   5  -2   14.03    0.98
  -3   5   2   16.74    1.00
  -3   5  -2   13.66    1.22
  -3   5  -2   14.29    1.00
   3   5   2   14.73    0.98
  -3   6   2    1.15    0.27
   3   6  -2    1.16    0.29
  -3   6  -2    0.85    0.29
   3   6   2    0.58    0.23
  -3   6  -2    1.13    0.35
  -3   7   2    9.09    0.76
   3   7   2    8.39    0.72
  -3   7  -2    8.46    0.95
   3   8   2    1.33    0.37
  -3   8  -2    0.86    0.44
   3   9  -2    1.14    0.52
   3   9   2    1.56    0.41
   3   0   3   -0.22    0.11
  -3  -1  -3   20.53    1.34
  -3   1   3   17.02    1.15
   3  -1   3   19.68    1.49
  -3   1  -3   19.14    1.51
  -3   2   3   12.66    0.85
  -3   2   3   14.94    0.75
   3   2   3   13.33    0.83
   3   2   3   13.68    0.72
  -3   2  -3   12.84    1.11
  -3   3   3   19.81    1.28
   3   3  -3   23.11    1.54
  -3   3   3   21.27    1.11
  -3   3  -3   19.29    1.61
  -3   3  -3   19.27    1.49
   3   3   3   20.34    1.26
   3   4  -3    1.18    0.20
  -3   4   3    0.74    0.18
  -3   4  -3    0.73    0.27
   3   4   3    0.68    0.15
  -3   4  -3    0.58    0.23
  -3   5   3    0.98    0.23
   3   5  -3    0.71    0.22
   3   5  -3    0.65    0.26
   3   5   3    0.93    0.21
  -3   5  -3    0.59    0.30
  -3   5  -3    1.23    0.26
   3   6  -3    0.30    0.28
  -3   6   3    0.23    0.21
   3   6  -3    0.07    0.25
   3   6   3    0.38    0.19
  -3   6  -3    0.41    0.30
  -3   7   3    0.81    0.32
   3   7  -3    0.96    0.39
  -3   7  -3    0.70    0.40
   3   7   3    1.14    0.29
   3   8  -3    0.05    0.39
  -3   8   3    1.01    0.38
  -3   8  -3    0.86    0.45
   3   8   3    0.51    0.31
   3   9   3   -0.33    0.30
  -3   0  -4    0.05    0.11
  -3  -1  -4   13.96    0.97
  -3  -1  -4   13.07    0.91
  -3   1  -4   14.37    1.18
  -3   1  -4   11.86    0.99
  -3  -2  -4    6.27    0.49
  -3   2   4    6.20    0.43
  -3   2  -4    5.03    0.54
   3  -2  -4    6.56    0.50
  -3   2  -4    6.37    0.52
  -3   2  -4    6.18    0.68
  -3   3   4   13.94    0.98
  -3   3   4   16.28    0.86
   3   3   4   15.87    0.97
  -3   3  -4   15.00    1.18
  -3   3  -4   15.57    1.31
  -3   4   4   19.18    1.04
   3   4  -4   19.48    1.47
  -3   4   4   20.30    1.21
   3   4   4   18.42    1.18
  -3   4  -4   17.53    1.41
  -3   4  -4   17.13    1.55
  -3   5   4   24.30    1.44
   3   5  -4   21.28    1.73
  -3   5  -4   20.13    1.82
   3   5   4   22.40    1.41
  -3   6   4    0.77    0.28
  -3   6  -4    0.80    0.39
   3   6   4    0.65    0.22
  -3   7   4    8.34    0.71
   3   7  -4    6.51    0.86
   3   7   4    7.96    0.65
  -3   7  -4    6.39    0.93
  -3   8   4    0.29    0.32
  -3   8  -4    0.44    0.46
   3   8   4    0.06    0.28
  -3   0  -5    0.59    0.17
  -3   0  -5    0.17    0.15
  -3  -1  -5    5.34    0.45
  -3  -1  -5    5.51    0.48
  -3   1  -5    5.10    0.51
  -3   1  -5    5.65    0.72
  -3  -2  -5   10.08    0.75
  -3   2   5    8.85    0.64
  -3   2  -5    8.69    0.80
  -3   2  -5    9.98    0.76
  -3   2  -5   11.40    1.02
   3  -2  -5    9.78    0.75
  -3   3   5    7.85    0.58
   3  -3  -5    8.56    0.64
  -3   3  -5    8.86    0.92
  -3   3  -5    7.64    0.74
  -3   4   5    0.95    0.20
  -3   4   5    1.04    0.23
   3   4   5    0.83    0.18
  -3   4  -5    1.21    0.32
  -3   4  -5    0.68    0.39
  -3   5   5    2.64    0.37
  -3   5  -5    2.81    0.59
  -3   5  -5    3.36    0.48
   3   5   5    2.50    0.33
  -3   6   5    1.89    0.36
  -3   6  -5    2.63    0.44
  -3   6  -5    1.88    0.54
  -3   7   5    0.92    0.34
   3   7   5    0.59    0.26
  -3   7  -5    0.26    0.50
  -3   8   5    0.84    0.36
  -3   8  -5    2.04    0.63
   3   8   5    0.29    0.29
  -3   0   6   -0.07    0.15
  -3   0  -6   -0.06    0.15
  -3  -1  -6   21.25    1.57
  -3  -1  -6   21.14    1.48
   3  -1  -6   22.21    1.58
  -3  -2  -6    1.51    0.26
  -3   2  -6    1.03    0.32
   3  -2  -6    1.69    0.29
  -3   2  -6    1.59    0.50
  -3  -3  -6   16.34    1.23
  -3   3   6   17.42    1.10
   3  -3  -6   17.00    1.24
  -3   3  -6   17.80    1.36
  -3   3  -6   15.34    1.55
  -3   4   6   10.40    0.74
   3  -4  -6    9.18    0.76
  -3   4  -6    7.69    1.10
  -3   4  -6   10.46    0.93
   3   4   6   10.76    0.70
  -3   5   6   24.70    1.45
  -3   5  -6   20.57    1.67
  -3   5  -6   17.33    1.91
   3   5   6   22.13    1.39
  -3   6   6    1.06    0.33
   3   6   6    0.38    0.21
  -3   6  -6    0.75    0.53
  -3   7   6    6.54    0.63
   3   7   6    5.61    0.56
  -3   7  -6    3.38    0.83
  -3   8   6    0.54    0.35
   3   8   6    0.58    0.34
  -3   0  -7    0.16    0.22
  -3   0  -7    0.15    0.20
   3   0  -7    0.24    0.22
  -3  -1  -7   19.04    1.44
   3   1  -7   19.07    1.43
  -3  -1  -7   18.31    1.37
   3  -1  -7   20.53    1.46
  -3  -2  -7    2.22    0.36
   3   2  -7    2.40    0.42
   3  -2  -7    2.75    0.35
  -3  -3  -7    0.93    0.25
  -3   3  -7    1.18    0.36
   3  -3  -7    1.18    0.26
  -3   3  -7    0.96    0.53
  -3   4   7    5.24    0.53
   3  -4  -7    5.30    0.50
  -3   4  -7    6.51    0.74
  -3   4  -7    4.56    0.87
  -3   5   7    0.96    0.30
  -3   5  -7    1.05    0.45
  -3   5  -7    1.30    0.59
  -3   6   7    0.98    0.33
  -3   6  -7    1.03    0.61
  -3   7   7    0.25    0.31
   3   7   7   -0.23    0.23
   3   0  -8    0.16    0.28
  -3   0  -8   -0.22    0.23
  -3   0  -8    0.30    0.26
  -3  -1  -8   15.35    1.21
   3   1  -8   15.22    1.28
  -3   1  -8   14.93    1.24
   3  -1  -8   16.05    1.24
  -3   1  -8   13.98    1.18
  -3  -2  -8    0.55    0.26
   3   2  -8    1.22    0.39
   3  -2  -8    0.96    0.28
  -3   2  -8    0.59    0.34
  -3  -3  -8    1.50    0.33
   3   3  -8    1.57    0.48
   3  -3  -8    1.98    0.35
  -3   3  -8    1.64    0.46
  -3   3  -8    1.25    0.62
   3   4  -8    5.94    0.84
   3  -4  -8    5.63    0.52
  -3   4  -8    3.20    0.83
   3   5  -8    1.66    0.63
  -3   5  -8    1.07    0.63
   3   6  -8   -0.01    0.50
   3   0  -9    0.42    0.32
  -3   0  -9    0.52    0.32
   3   1  -9    1.89    0.46
   3   1  -9    1.39    0.41
  -3  -1  -9    1.33    0.37
   3  -1  -9    1.41    0.37
  -3   1  -9    1.54    0.39
  -3  -2  -9    3.40    0.51
   3   2  -9    3.78    0.67
   3  -2  -9    4.29    0.52
  -3   2  -9    3.04    0.58
  -3  -3  -9    1.56    0.37
   3   3  -9    1.59    0.51
   3  -3  -9    1.75    0.36
  -3   3  -9    2.11    0.54
   3   4  -9    3.01    0.69
  -3   4  -9    1.78    0.75
  -3   4  -9    2.30    0.57
   3   0 -10    0.74    0.39
  -3   0 -10   -0.15    0.31
   3   1 -10    6.01    0.87
  -3  -1 -10    5.38    0.70
   3  -1 -10    6.38    0.72
  -3   1 -10    5.23    0.70
   3   2 -10    2.62    0.63
  -3  -2 -10    2.34    0.51
   3  -2 -10    1.73    0.42
  -3  -3 -10   -0.12    0.31
   3   3 -10    0.50    0.47
   3  -3 -10    0.34    0.28
   3   4 -10    0.19    0.59
   3   0 -11    1.61    0.59
   3   1 -11    1.90    0.69
  -3  -1 -11    1.55    0.58
   3  -1 -11    2.01    0.60
   3   2 -11    1.42    0.63
  -3  -2 -11    1.38    0.53
  -3   2 -11    1.32    0.56
   3  -2 -11    0.46    0.43
  -4   0   0  256.38   17.82
  -4   0   0  246.43   12.63
   4   0   0  255.73   12.63
  -4   1   0    4.19    0.34
  -4   1   0    3.36    0.24
  -4   1   0    3.82    0.29
  -4  -1   0    4.06    0.26
   4   1   0    3.74    0.25
   4   1   0    3.69    0.26
   4  -1   0    3.62    0.25
   4   2   0  335.36   20.83
  -4   2   0  342.02   20.85
  -4  -2   0  367.32   17.79
   4  -2   0  338.03   17.78
   4   2   0  354.10   17.78
  -4   2   0  399.31   25.07
   4  -3   0    2.09    0.22
  -4   3   0    1.81    0.27
   4   3   0    1.91    0.22
  -4  -3   0    1.93    0.21
  -4   3   0    2.02    0.24
   4  -4   0   35.91    1.97
  -4  -4   0   40.31    1.97
   4   4   0   36.09    2.27
  -4   4   0   37.38    2.29
   4   5   0    1.92    0.30
  -4   5   0    2.74    0.34
  -4  -5   0    2.30    0.28
   4  -5   0    2.20    0.29
  -4   6   0    2.23    0.39
   4   6   0    1.83    0.32
   4   7   0    3.21    0.44
  -4   7   0    3.42    0.53
  -4   8   0    0.25    0.38
  -4   0  -1  122.19    8.68
  -4   0   1  121.04    6.12
   4   0  -1  112.73    6.11
  -4   0   1  132.55    8.60
   4   0   1  121.31    6.11
   4   1  -1   28.11    1.82
  -4   1   1   32.19    1.85
  -4   1   1   30.93    1.58
   4   1  -1   29.43    1.57
   4  -1   1   27.14    1.56
  -4   1  -1   33.75    2.26
  -4  -1   1   31.81    1.58
   4  -1  -1   30.60    1.58
   4   1   1   31.02    1.82
   4   1   1   31.89    1.57
  -4   2   1   55.34    3.32
   4  -2   1   57.33    2.84
   4   2  -1   54.15    3.30
  -4   2   1   53.10    2.83
   4  -2  -1   54.67    2.84
  -4   2  -1   58.57    4.02
  -4   2  -1   53.71    3.31
   4   2   1   58.21    2.83
  -4  -2   1   56.67    2.84
   4   2   1   56.49    3.30
  -4   3   1   18.80    1.17
   4  -3   1   18.59    1.02
   4   3  -1   17.91    1.15
   4   3   1   18.52    1.15
  -4   3  -1   17.51    1.16
  -4  -3   1   19.88    1.01
  -4   3  -1   18.32    1.42
   4  -3  -1   19.11    1.02
   4   4  -1   58.43    3.50
   4  -4   1   58.89    3.03
  -4   4   1   60.28    3.53
   4  -4  -1   58.20    3.03
   4   4   1   58.72    3.50
  -4  -4   1   58.08    3.01
  -4   4  -1   57.85    3.52
  -4   4  -1   57.92    4.25
  -4   5   1    7.10    0.56
   4  -5   1    5.76    0.49
   4   5  -1    6.02    0.52
   4  -5  -1    6.12    0.50
   4   5   1    6.10    0.51
  -4  -5   1    6.85    0.48
  -4   5  -1    6.24    0.66
  -4   5  -1    6.18    0.55
   4   6  -1   10.43    0.78
   4  -6   1    9.09    0.75
  -4   6   1   11.58    0.83
  -4   6  -1   10.24    0.97
  -4   6  -1   10.78    0.83
   4   6   1    9.62    0.77
  -4   7   1    0.02    0.29
   4   7   1    0.57    0.28
  -4   7  -1    0.32    0.36
  -4   8   1    2.46    0.48
  -4   8  -1    0.88    0.47
   4   8   1    1.60    0.37
   4   9   1    0.22    0.35
  -4   0  -2   97.46    7.08
  -4   0   2  104.52    5.83
   4   0  -2   99.66    4.96
  -4   0   2   93.11    4.96
  -4   1   2   93.57    4.50
  -4   1   2   90.79    5.27
   4   1  -2   84.15    5.25
   4   1  -2   88.99    4.49
   4   1   2   89.66    5.24
  -4  -1   2   88.43    4.49
  -4   1  -2   78.62    6.02
  -4   1  -2   93.05    6.41
   4  -1  -2   96.90    4.50
   4   2  -2  104.27    6.47
  -4   2   2  110.67    5.55
  -4   2   2  107.23    6.49
   4  -2  -2  114.40    5.55
   4   2   2  110.28    6.47
  -4   2  -2  106.23    7.43
  -4  -2   2  107.81    5.54
  -4   2  -2  110.33    7.86
   4   2   2  119.85    5.54
  -4   3   2   93.47    5.41
  -4   3   2   88.85    4.61
   4   3  -2   89.03    5.39
  -4   3  -2   93.09    6.54
  -4   3  -2   87.51    6.17
  -4  -3   2   89.92    4.61
   4  -3  -2   95.20    4.63
   4   3   2   92.33    5.39
   4   4  -2    2.64    0.30
  -4   4   2    3.06    0.32
   4  -4  -2    2.09    0.26
  -4   4  -2    1.94    0.29
  -4  -4   2    2.77    0.27
  -4   4  -2    2.02    0.37
   4   4   2    2.70    0.27
   4   5  -2    0.85    0.23
  -4   5   2    0.91    0.24
  -4   5  -2    0.58    0.25
   4   5   2    0.57    0.19
  -4   5  -2    1.07    0.26
  -4  -5   2    0.63    0.19
   4   6  -2    4.24    0.49
  -4   6   2    5.23    0.52
   4  -6   2    3.56    0.41
   4   6   2    4.32    0.43
  -4   6  -2    3.33    0.48
  -4   6  -2    4.09    0.60
  -4   7   2    1.71    0.40
  -4   7  -2    1.37    0.43
   4   7   2    1.53    0.32
  -4   7  -2    1.21    0.43
  -4   8  -2    0.71    0.43
   4   8   2    0.68    0.31
   4   9   2    0.02    0.34
  -4   0   3    0.31    0.12
   4   0   3    0.26    0.19
  -4   1   3    4.82    0.35
  -4   1   3    5.23    0.32
  -4   1  -3    4.81    0.56
  -4   1  -3    4.76    0.43
  -4   2   3    7.96    0.55
  -4   2   3    8.56    0.50
  -4  -2   3    7.73    0.47
   4   2   3    8.08    0.53
  -4   2  -3    7.96    0.66
  -4   2  -3    8.21    0.78
   4   2   3    8.92    0.47
  -4   3   3    2.10    0.24
   4   3  -3    2.09    0.23
  -4   3   3    1.82    0.21
  -4   3  -3    1.84    0.35
  -4  -3   3    1.88    0.20
   4   3   3    1.82    0.20
  -4   3  -3    1.77    0.29
   4   4  -3   12.33    0.98
  -4   4   3   13.11    0.86
  -4   4   3   12.16    0.72
   4   4  -3   12.55    0.83
  -4   4  -3   12.01    1.08
  -4  -4   3   11.84    0.72
   4   4   3   12.32    0.82
  -4   4  -3   12.90    0.97
  -4   5   3    1.04    0.25
   4   5  -3    0.75    0.26
   4   5  -3    1.11    0.26
   4   5   3    0.77    0.19
  -4   5  -3    1.14    0.26
  -4   5  -3    0.94    0.33
   4   6  -3    1.83    0.39
   4   6  -3    2.25    0.38
  -4   6   3    2.65    0.40
   4   6   3    1.94    0.30
  -4   6  -3    2.04    0.47
  -4   7   3    1.51    0.39
   4   7  -3    0.72    0.38
  -4   7  -3    1.38    0.45
   4   7   3    1.26    0.30
  -4   8   3    0.81    0.40
   4   8   3    1.08    0.34
  -4   8  -3    1.10    0.46
   4   9   3   -0.27    0.31
  -4  -1  -4    4.44    0.38
  -4   1   4    3.57    0.31
  -4   1  -4    4.28    0.58
  -4   1  -4    4.38    0.38
  -4   1  -4    4.05    0.41
  -4   2   4   21.66    1.06
  -4   2   4   18.72    1.20
  -4   2  -4   19.19    1.60
  -4   2  -4   17.96    1.42
  -4   3   4   25.78    1.52
  -4   3   4   25.42    1.31
  -4   3  -4   22.38    1.77
   4   3   4   24.44    1.49
  -4   3  -4   23.00    1.94
  -4   4   4    8.39    0.57
  -4   4   4    9.15    0.67
   4   4  -4   10.93    0.80
  -4   4  -4    8.91    0.91
  -4   4  -4    8.20    0.77
   4   4   4    8.54    0.62
   4   5  -4   10.33    0.81
  -4   5   4    8.35    0.67
   4   5   4    7.06    0.61
  -4   5  -4    8.21    0.91
   4   6  -4    0.14    0.29
  -4   6   4    0.09    0.25
   4   6   4    0.00    0.16
  -4   6  -4    0.32    0.37
  -4   7   4    0.53    0.31
   4   7   4    0.10    0.21
  -4   7  -4    1.18    0.46
  -4   8   4    0.26    0.34
   4   8   4    0.23    0.29
  -4   8  -4    0.98    0.51
  -4   0  -5   20.00    1.37
  -4  -1  -5    6.74    0.55
  -4   1  -5    5.81    0.78
  -4   1  -5    6.78    0.57
  -4   1  -5    6.03    0.59
  -4  -2  -5    3.71    0.34
  -4   2   5    3.05    0.30
  -4   2  -5    3.62    0.39
  -4   2  -5    3.10    0.41
  -4   2  -5    3.30    0.60
  -4   3   5    1.24    0.23
  -4   3   5    1.25    0.21
  -4   3  -5    1.18    0.42
   4  -3  -5    1.44    0.23
  -4   3  -5    1.12    0.31
  -4   4   5    3.75    0.41
  -4   4   5    3.26    0.33
  -4   4  -5    1.87    0.53
   4   4   5    2.67    0.29
  -4  -4   5    2.64    0.30
  -4   4  -5    2.92    0.45
  -4   5   5    4.78    0.50
  -4   5  -5    3.42    0.72
   4   5   5    4.15    0.42
  -4   5  -5    5.47    0.57
  -4   6   5    5.18    0.53
  -4   6  -5    3.44    0.70
  -4   6  -5    3.93    0.53
   4   6   5    2.95    0.40
  -4   7   5    0.97    0.36
   4   7   5    0.61    0.25
  -4   7  -5    0.63    0.49
  -4   8   5    3.60    0.56
   4   8   5    3.21    0.50
  -4   8  -5    2.24    0.69
  -4   0  -6   19.36    1.36
  -4  -1  -6    2.58    0.33
  -4   2   6   11.98    0.86
  -4  -2  -6   13.54    1.00
  -4   2  -6   13.55    1.09
  -4   2  -6   12.09    1.31
   4  -2  -6   14.13    1.02
  -4   2  -6   13.33    1.01
  -4   3   6    7.22    0.59
   4  -3  -6    7.48    0.64
  -4   3  -6    9.13    0.79
  -4   3  -6    7.72    0.99
  -4   4   6    3.90    0.43
   4   4   6    3.28    0.34
  -4   4  -6    4.06    0.75
  -4   4  -6    4.65    0.57
   4  -4  -6    3.11    0.37
  -4   5   6    1.52    0.33
   4   5   6    0.78    0.22
  -4   6   6    3.69    0.51
  -4   6  -6    1.35    0.63
   4   6   6    2.55    0.37
  -4   6  -6    2.87    0.50
  -4   7   6    0.72    0.33
  -4   7  -6    0.62    0.55
   4   7   6    0.26    0.24
  -4   0  -7   29.62    2.04
  -4  -1  -7    2.35    0.37
   4  -1  -7    2.78    0.41
  -4  -2  -7   21.94    1.59
  -4   2  -7   19.88    1.97
   4  -2  -7   23.57    1.62
  -4   2  -7   20.37    1.67
  -4  -3  -7    6.38    0.57
  -4   3   7    6.04    0.54
   4  -3  -7    6.61    0.58
  -4   3  -7    5.09    0.94
  -4   3  -7    6.25    0.71
  -4   4   7   10.17    0.76
   4  -4  -7    9.65    0.77
  -4   4  -7    6.84    1.15
  -4   4  -7    9.82    0.93
  -4   5   7    0.57    0.28
  -4   5  -7    0.32    0.52
  -4   6   7    2.83    0.45
  -4   6  -7    1.48    0.44
  -4   6  -7    1.03    0.63
  -4   7   7    0.70    0.35
   4   7   7    0.51    0.27
  -4   7  -7    0.41    0.61
  -4   0  -8   12.73    1.07
   4   0  -8   12.72    1.10
  -4  -1  -8    1.37    0.35
   4   1  -8    2.39    0.48
   4  -1  -8    2.22    0.41
  -4   1  -8    2.10    0.42
   4   2  -8    6.54    0.75
  -4  -2  -8    5.43    0.61
   4  -2  -8    6.20    0.62
  -4   2  -8    7.20    0.75
  -4  -3  -8    5.41    0.56
  -4   3  -8    6.87    0.72
   4  -3  -8    5.38    0.55
  -4   3  -8    3.88    0.92
  -4   4  -8    0.50    0.36
  -4   4  -8    0.65    0.55
   4  -4  -8    0.52    0.21
  -4   5  -8    0.55    0.59
   4   0  -9    1.59    0.45
  -4   0  -9    1.86    0.42
   4   1  -9    0.72    0.38
   4   1  -9    0.11    0.35
  -4  -1  -9    0.63    0.33
   4  -1  -9    0.28    0.31
  -4   1  -9    0.32    0.32
  -4  -2  -9    4.12    0.56
   4   2  -9    4.48    0.70
   4  -2  -9    3.73    0.52
  -4   2  -9    3.56    0.62
   4   3  -9    0.98    0.47
  -4  -3  -9    0.44    0.28
  -4   3  -9    0.68    0.43
   4  -3  -9    0.64    0.29
   4   4  -9    3.67    0.75
  -4   4  -9    2.81    0.82
   4   5  -9    0.09    0.56
  -4   5  -9    0.59    0.43
   4   0 -10    2.60    0.59
  -4   0 -10    2.60    0.57
   4   1 -10    1.21    0.50
  -4  -1 -10    0.60    0.38
   4  -1 -10    0.79    0.35
  -4   1 -10    0.74    0.41
  -4  -2 -10    0.09    0.33
   4   2 -10    0.70    0.46
   4  -2 -10    0.63    0.31
  -4  -3 -10    3.84    0.60
   4   3 -10    3.22    0.69
   4  -3 -10    3.67    0.58
   4   4 -10    0.04    0.55
   4   0 -11    3.62    0.80
  -4   0 -11    3.78    0.76
  -4  -1 -11    0.85    0.51
   4   1 -11    1.99    0.66
  -4   1 -11    0.80    0.51
   4  -1 -11    1.72    0.58
  -4  -2 -11    1.54    0.55
   4   2 -11    1.35    0.69
   4  -2 -11    1.73    0.58
   5   0   0    0.11    0.08
  -5   0   0    0.14    0.08
  -5   0   0    0.42    0.14
   5   0   0    0.20    0.12
   5   1   0   19.07    1.71
  -5  -1   0   25.62    1.22
  -5   1   0   22.50    1.21
  -5   1   0   25.97    1.43
   5  -1   0   21.85    1.21
  -5   1   0   25.34    1.71
   5   1   0   22.97    1.21
   5   1   0   22.48    1.39
   5   2   0   17.11    0.94
  -5   2   0   18.94    1.33
  -5  -2   0   18.98    0.96
   5  -2   0   16.72    0.95
  -5   2   0   17.61    1.11
   5   2   0   16.73    1.08
   5  -3   0    9.30    0.59
  -5   3   0   10.15    0.80
   5   3   0    9.35    0.64
  -5   3   0    9.63    0.66
  -5  -4   0    3.57    0.32
  -5   4   0    4.05    0.38
  -5   4   0    3.60    0.45
   5  -4   0    3.90    0.36
   5   4   0    3.63    0.34
   5   5   0    0.00    0.17
   5  -5   0    0.04    0.19
  -5   5   0    0.31    0.22
  -5   5   0   -0.18    0.21
  -5   6   0   -0.09    0.27
  -5   6   0    0.76    0.31
   5   6   0    0.18    0.24
   5   7   0    0.82    0.29
  -5   7   0    0.69    0.38
  -5   7   0    0.52    0.38
   5   8   0    0.65    0.33
  -5   8   0    0.98    0.44
  -5   8   0    0.59    0.41
   5   0   1   -0.05    0.08
   5   0  -1   -0.09    0.08
  -5   0   1   -0.07    0.08
   5   0  -1   -0.05    0.06
  -5   0  -1   -0.06    0.13
  -5   0   1   -0.01    0.08
  -5   1   1   71.38    4.02
  -5   1   1   73.64    4.81
   5  -1   1   62.77    3.42
   5   1  -1   69.40    3.42
   5   1  -1   63.00    3.99
  -5   1   1   65.10    3.43
   5  -1  -1   66.68    3.43
  -5  -1   1   69.62    3.44
  -5   1  -1   71.73    4.87
   5   1   1   66.50    3.42
   5   1   1   65.04    3.99
   5   2  -1    4.18    0.34
   5  -2   1    4.83    0.33
  -5   2   1    5.08    0.37
   5   2  -1    4.26    0.30
  -5   2   1    4.69    0.32
   5   2   1    4.89    0.34
  -5   2  -1    4.76    0.37
   5  -2  -1    4.31    0.32
   5   2   1    5.17    0.32
  -5   2  -1    5.27    0.47
  -5  -2   1    4.77    0.32
   5   3  -1   35.16    2.08
   5  -3   1   35.27    1.81
  -5   3   1   35.16    2.10
  -5   3  -1   33.72    2.54
  -5   3  -1   34.59    2.09
   5   3   1   34.31    2.07
  -5  -3   1   33.78    1.80
   5  -3  -1   34.36    1.81
   5   3   1   33.17    1.78
   5   4  -1   21.62    1.32
  -5   4   1   22.02    1.35
   5  -4   1   21.14    1.17
  -5   4  -1   20.80    1.33
  -5   4  -1   19.78    1.61
   5  -4  -1   20.63    1.17
  -5  -4   1   19.52    1.15
   5   4   1   20.95    1.31
  -5   5   1   17.65    1.07
   5  -5   1   14.65    0.92
   5   5  -1   14.88    1.01
   5  -5  -1   14.52    0.92
  -5   5  -1   15.03    1.26
   5   5   1   15.48    1.00
  -5   5  -1   13.40    1.03
   5   6  -1    5.79    0.54
  -5   6   1    5.82    0.59
   5   6   1    4.98    0.51
  -5   6  -1    5.39    0.58
  -5   6  -1    5.35    0.68
  -5   7   1   13.00    0.99
   5   7  -1   11.66    0.92
  -5   7  -1   11.51    1.17
  -5   7  -1   11.29    0.98
   5   7   1   11.50    0.91
  -5   8   1    1.04    0.40
  -5   8  -1    1.31    0.46
  -5   8  -1    0.61    0.43
  -5   0  -2   -0.15    0.15
  -5   0   2    0.03    0.14
  -5   1   2   98.06    4.97
  -5   1   2  101.64    5.82
   5   1  -2   93.31    5.79
   5   1  -2   97.73    4.95
   5   1   2   97.04    4.95
   5  -1  -2  101.58    4.97
   5   1   2   95.28    5.78
  -5  -1   2   99.79    4.97
  -5   1  -2  102.50    7.07
   5  -2   2   15.31    0.87
  -5   2   2   16.53    0.89
   5   2  -2   15.21    1.00
  -5   2   2   16.23    1.03
  -5   2  -2   16.47    1.29
   5   2   2   17.16    0.87
   5   2   2   16.43    0.99
  -5  -2   2   15.26    0.88
   5  -2  -2   17.02    0.89
  -5   3   2   53.95    2.93
   5  -3   2   60.17    2.93
  -5   3   2   60.31    3.43
   5   3  -2   55.72    3.40
   5  -3  -2   57.15    2.94
   5   3   2   57.86    3.40
  -5   3  -2   54.73    4.16
   5   3   2   57.19    2.91
  -5  -3   2   56.91    2.93
   5  -4   2   23.46    1.33
  -5   4   2   25.98    1.55
   5   4  -2   25.66    1.52
  -5  -4   2   23.31    1.32
  -5   4  -2   22.44    1.52
  -5   4  -2   23.24    1.88
   5   4   2   24.86    1.51
   5  -4  -2   24.71    1.34
   5   5  -2    5.48    0.50
   5  -5   2    5.80    0.47
  -5   5   2    6.26    0.53
  -5   5  -2    4.75    0.62
  -5   5  -2    5.08    0.51
   5   5   2    5.40    0.45
   5  -6   2    1.97    0.33
   5   6  -2    2.77    0.39
  -5   6   2    3.33    0.44
  -5   6  -2    3.01    0.46
   5   6   2    2.74    0.37
  -5   6  -2    2.21    0.48
  -5   7   2    0.34    0.31
   5   7  -2   -0.13    0.28
  -5   7  -2    0.13    0.38
   5   7   2    0.29    0.24
  -5   7  -2   -0.12    0.33
  -5   8  -2    1.09    0.48
   5   8   2    0.76    0.32
   5   9   2    0.09    0.36
  -5   0   3    0.00    0.08
  -5   0   3   -0.03    0.11
  -5   0  -3   -0.14    0.17
   5   0  -3   -0.13    0.07
  -5   1   3    0.71    0.13
  -5   1   3    0.98    0.17
  -5   1  -3    0.60    0.25
  -5   1  -3    0.78    0.18
  -5  -1   3    0.77    0.13
  -5   1  -3    0.63    0.15
  -5   2   3   22.73    1.37
  -5   2   3   22.79    1.18
   5   2  -3   21.22    1.34
   5   2   3   22.01    1.33
  -5   2  -3   20.43    1.57
  -5  -2   3   21.16    1.16
   5   2   3   23.55    1.16
  -5   2  -3   21.49    1.74
   5   3  -3    2.98    0.28
  -5   3   3    3.08    0.31
  -5   3   3    2.87    0.27
   5   3   3    3.06    0.24
  -5  -3   3    2.65    0.26
   5   3   3    3.15    0.26
  -5   3  -3    2.74    0.35
  -5   3  -3    2.44    0.42
  -5   4   3    1.38    0.26
  -5   4   3    0.66    0.17
   5   4  -3    1.16    0.23
  -5   4  -3    1.13    0.26
  -5  -4   3    1.32    0.20
   5   4   3    1.26    0.19
  -5   4  -3    0.69    0.28
  -5   5   3    2.50    0.36
   5   5  -3    1.86    0.32
  -5   5  -3    1.97    0.43
   5   5   3    1.54    0.25
   5   6  -3    0.94    0.32
  -5   6   3    1.26    0.33
   5  -6   3    0.56    0.26
  -5   6  -3    0.71    0.37
   5   6   3    0.70    0.22
   5   7  -3    1.90    0.41
   5   7  -3    1.42    0.42
  -5   7   3    2.41    0.44
   5   7   3    1.73    0.32
  -5   7  -3    1.49    0.49
  -5   8   3    0.14    0.41
  -5   8  -3    0.66    0.44
   5   8   3    0.30    0.27
  -5   0   4    0.04    0.12
  -5   1   4   66.43    4.09
  -5   1  -4   68.66    4.71
  -5   1  -4   72.32    4.48
  -5   1  -4   67.59    5.08
  -5   2   4   22.83    1.40
  -5   2   4   23.43    1.21
  -5   2  -4   20.73    1.63
  -5   2  -4   22.68    1.83
  -5   3   4   26.83    1.41
  -5   3   4   26.70    1.64
  -5   3  -4   23.79    2.08
   5   3   4   26.33    1.60
  -5   3  -4   25.76    1.91
   5   3   4   27.06    1.38
  -5   4   4    9.67    0.70
  -5   4   4    9.25    0.59
  -5   4  -4    9.13    0.81
  -5   4  -4    8.92    0.94
  -5  -4   4    9.05    0.60
   5   4   4    9.21    0.64
  -5   5   4    1.57    0.31
   5   5   4    0.97    0.22
  -5   5  -4    1.43    0.43
  -5   6   4    3.74    0.49
   5   6   4    1.90    0.32
  -5   6  -4    1.97    0.54
  -5   7   4    0.60    0.36
  -5   7  -4    0.29    0.45
   5   7   4    0.39    0.24
  -5   8   4    0.60    0.41
  -5   8  -4    0.64    0.52
   5   8   4    0.02    0.29
  -5  -1  -5   30.82    2.09
  -5   1   5   28.01    1.81
  -5   1  -5   30.34    2.13
  -5   1  -5   29.91    2.01
  -5   1  -5   29.17    2.40
  -5   2   5    8.07    0.58
  -5   2  -5    6.20    0.87
  -5   2  -5    9.03    0.74
  -5   2  -5    8.47    0.68
  -5   3   5   15.36    0.88
  -5   3   5   15.95    1.02
   5   3   5   15.45    0.97
  -5   3  -5   15.45    1.22
  -5   3  -5   13.57    1.39
   5  -3  -5   15.28    1.12
  -5   4   5    3.73    0.42
   5   4   5    3.31    0.34
  -5   4  -5    3.85    0.68
  -5   4  -5    3.79    0.52
  -5   5   5    4.74    0.50
  -5   5  -5    5.06    0.57
   5   5   5    3.35    0.39
  -5   5  -5    3.37    0.67
  -5   6   5    0.23    0.28
  -5   6  -5    0.52    0.31
   5   6   5   -0.17    0.18
  -5   6  -5    0.23    0.43
  -5   7   5    5.34    0.66
   5   7   5    4.81    0.51
  -5   7  -5    3.88    0.80
  -5   8   5    0.07    0.37
  -5   8  -5    0.67    0.56
   5   8   5    0.34    0.31
  -5  -1  -6    5.01    0.49
  -5   1  -6    4.84    0.55
  -5  -2  -6   32.57    2.15
  -5   2   6   29.49    1.87
  -5   2  -6   29.69    2.53
  -5   2  -6   29.31    2.22
  -5   3   6    6.58    0.58
   5  -3  -6    7.50    0.62
  -5   3  -6    7.73    0.75
  -5   3  -6    6.62    1.01
  -5   4   6    4.36    0.49
  -5   4  -6    5.39    0.63
  -5   4  -6    4.07    0.79
   5  -4  -6    4.22    0.43
  -5   5   6   12.05    0.84
   5   5   6    9.32    0.72
  -5   5  -6    7.46    1.17
  -5   5  -6    9.90    0.96
  -5   6   6    5.19    0.59
  -5   6  -6    1.95    0.69
   5   6   6    3.36    0.40
  -5   7   6    2.13    0.47
  -5   7  -6    1.32    0.64
   5   7   6    1.53    0.32
  -5   0  -7    0.72    0.26
  -5  -1  -7    7.30    0.67
  -5  -2  -7    0.61    0.24
   5  -2  -7    0.79    0.25
  -5   2  -7    0.35    0.32
  -5   2  -7    0.76    0.54
  -5   3   7    4.50    0.46
  -5   3   7    4.90    0.51
  -5   3  -7    4.79    0.93
  -5   3  -7    6.43    0.69
   5  -3  -7    5.73    0.53
  -5   4   7    2.21    0.39
  -5   4  -7    1.75    0.43
   5  -4  -7    1.97    0.33
  -5   4  -7    1.61    0.62
  -5   5   7    4.59    0.57
  -5   5  -7    1.85    0.69
  -5   5  -7    2.12    0.50
  -5   6   7    0.12    0.34
  -5   6  -7    0.18    0.56
  -5   7   7    3.56    0.59
  -5   7  -7    1.17    0.71
  -5   0  -8   -0.08    0.25
   5   0  -8    0.15    0.29
  -5   0  -8   -0.17    0.22
  -5  -1  -8    0.38    0.27
   5   1  -8    0.82    0.34
   5  -1  -8    0.21    0.27
  -5   1  -8    0.10    0.27
  -5  -2  -8   21.30    1.57
   5   2  -8   20.46    1.63
   5  -2  -8   21.44    1.60
  -5   2  -8   19.85    1.65
   5  -3  -8    5.37    0.54
  -5   3  -8    4.85    0.67
  -5   3  -8    4.26    0.92
  -5   4  -8    0.05    0.54
  -5   5  -8    1.29    0.67
  -5   6  -8    0.09    0.58
   5   0  -9   -0.01    0.32
  -5   0  -9    0.09    0.27
  -5  -1  -9    2.37    0.46
   5   1  -9    2.21    0.57
   5   1  -9    1.65    0.48
   5  -1  -9    2.66    0.50
  -5   1  -9    2.39    0.47
  -5  -2  -9    2.64    0.47
   5   2  -9    2.14    0.59
  -5   2  -9    2.40    0.56
   5  -2  -9    1.93    0.43
   5   3  -9    2.77    0.63
  -5   3  -9    3.93    0.70
   5  -3  -9    3.80    0.50
   5   4  -9    0.09    0.47
  -5   4  -9    0.03    0.56
   5   5  -9    1.13    0.59
  -5   5  -9    0.47    0.69
  -5   0 -10    0.06    0.34
   5   0 -10    0.25    0.39
  -5  -1 -10    6.17    0.73
   5   1 -10    5.17    0.86
   5  -1 -10    6.66    0.77
  -5   1 -10    4.69    0.80
   5   2 -10    0.76    0.56
  -5  -2 -10    1.66    0.46
   5  -2 -10    1.21    0.41
  -5   2 -10    1.30    0.44
   5   3 -10    0.98    0.55
   5  -3 -10    0.80    0.36
  -5   3 -10    0.25    0.47
   5   4 -10    0.86    0.62
  -5   0 -11    0.02    0.45
   5   0 -11    0.05    0.52
  -5  -1 -11    3.49    0.70
   5   1 -11    3.19    0.79
   5  -1 -11    2.98    0.69
   5   2 -11    0.87    0.62
  -5  -2 -11   -0.09    0.41
   5  -2 -11    0.22    0.42
  -6   0   0    4.96    0.45
  -6   0   0    4.07    0.30
   6   0   0    4.17    0.30
  -6   1   0    3.38    0.32
   6   1   0    2.81    0.24
   6  -1   0    3.21    0.25
   6   1   0    2.98    0.36
  -6   1   0    3.50    0.34
  -6  -1   0    3.40    0.25
   6   1   0    3.06    0.25
   6   2   0   12.77    0.71
  -6   2   0   13.54    0.85
   6   2   0   12.10    0.81
   6  -2   0   12.04    0.72
  -6  -2   0   13.92    0.74
  -6   2   0   12.75    1.01
   6   3   0    0.96    0.16
  -6   3   0    0.88    0.20
  -6   3   0    0.93    0.20
   6  -3   0    0.80    0.16
   6   3   0    0.93    0.14
  -6   4   0    9.73    0.69
  -6   4   0    9.06    0.81
   6  -4   0    9.25    0.62
   6   4   0    9.16    0.65
   6  -5   0   -0.08    0.20
   6   5   0   -0.18    0.17
  -6   5   0    0.05    0.22
  -6   5   0   -0.12    0.21
   6   6   0    6.65    0.56
  -6   6   0    5.53    0.65
  -6   6   0    6.18    0.73
  -6   7   0   -0.05    0.33
   6   7   0    0.91    0.30
  -6   7   0    0.21    0.34
  -6   8   0    4.78    0.74
   6   8   0    4.56    0.57
  -6   0  -1   69.22    5.18
   6   0   1   74.26    3.64
   6   0  -1   70.56    3.64
  -6   0   1   71.67    5.11
  -6   0   1   73.02    3.64
  -6   1   1    6.91    0.45
   6   1  -1    7.07    0.49
  -6   1   1    8.08    0.60
   6   1  -1    7.27    0.44
  -6   1   1    7.69    0.54
   6  -1   1    7.40    0.45
   6   1   1    6.82    0.48
   6   1   1    7.33    0.44
  -6   1  -1    7.53    0.67
   6  -1  -1    7.97    0.46
  -6  -1   1    7.79    0.46
  -6   2   1    1.39    0.21
   6   2  -1    1.21    0.15
  -6   2   1    1.20    0.21
   6  -2   1    0.86    0.16
  -6   2   1    0.88    0.15
   6   2  -1    1.52    0.18
   6   2   1    1.05    0.15
   6  -2  -1    1.29    0.18
   6   2   1    1.23    0.16
  -6  -2   1    1.17    0.17
  -6   2  -1    1.15    0.24
  -6   2  -1    1.61    0.22
   6  -3   1   18.28    1.07
  -6   3   1   19.67    1.24
  -6   3   1   22.21    1.49
   6   3  -1   19.50    1.21
   6   3   1   19.52    1.05
  -6  -3   1   18.41    1.08
  -6   3  -1   19.49    1.23
  -6   3  -1   19.05    1.50
   6  -3  -1   18.16    1.07
   6   3   1   19.53    1.21
  -6   4   1   16.63    1.07
   6   4  -1   15.61    1.03
   6  -4   1   16.30    0.94
   6  -4  -1   15.97    0.93
  -6   4  -1   15.28    1.28
  -6  -4   1   16.59    0.92
  -6   4  -1   15.03    1.05
   6   4   1   15.91    1.03
  -6   5   1    6.46    0.56
   6  -5   1    6.15    0.52
   6   5  -1    5.93    0.51
  -6   5  -1    5.73    0.55
   6   5   1    6.54    0.50
  -6   5  -1    5.43    0.65
   6   6  -1    3.71    0.46
  -6   6   1    4.99    0.57
  -6   6  -1    3.87    0.53
   6   6   1    3.42    0.44
  -6   6  -1    3.61    0.57
  -6   7   1    0.41    0.36
   6   7  -1    0.69    0.28
  -6   7   1   -0.01    0.31
  -6   7  -1   -0.07    0.34
   6   7   1    0.10    0.25
  -6   7  -1   -0.15    0.31
  -6   8   1    0.24    0.40
  -6   8   1   -0.14    0.36
  -6   8  -1    0.06    0.40
   6   8   1    0.59    0.33
   6   9   1    0.50    0.37
  -6   0  -2   79.15    5.58
  -6   0   2   78.38    3.89
   6   0   2   73.05    3.87
   6   0  -2   76.39    3.88
   6   1  -2   26.40    1.37
   6   1  -2   25.47    1.58
  -6   1   2   25.65    1.38
  -6   1   2   27.97    1.89
  -6   1   2   27.25    1.62
  -6  -1   2   27.11    1.39
  -6   1  -2   26.11    2.01
   6  -1  -2   26.49    1.38
   6   1   2   24.71    1.36
   6   1   2   24.55    1.56
   6  -2   2   50.73    2.63
   6   2  -2   49.68    3.06
  -6   2   2   52.16    2.64
  -6   2   2   53.55    3.09
   6   2  -2   50.65    2.62
  -6   2  -2   51.21    3.77
   6   2   2   53.61    2.63
  -6  -2   2   50.19    2.64
   6  -2  -2   51.90    2.65
   6   2   2   50.32    3.05
   6  -3   2   30.19    1.53
   6   3  -2   28.23    1.75
  -6   3   2   30.11    1.78
  -6   3   2   27.25    1.51
  -6   3  -2   27.17    2.17
   6  -3  -2   28.75    1.53
   6   3   2   28.37    1.74
   6   3   2   28.87    1.50
  -6  -3   2   28.18    1.52
  -6   4   2   11.52    0.69
  -6   4   2   13.05    0.85
   6   4  -2   11.19    0.79
   6  -4   2   12.43    0.74
   6  -4  -2   11.75    0.73
   6   4   2   12.22    0.79
  -6   4  -2   11.39    1.03
  -6   4  -2   10.64    0.81
  -6  -4   2   11.69    0.71
   6   5  -2    2.23    0.33
   6  -5   2    2.46    0.32
  -6   5   2    3.40    0.41
   6   5   2    2.17    0.30
  -6   5  -2    1.90    0.41
  -6   5  -2    2.43    0.37
   6   6  -2    7.67    0.68
   6  -6   2    6.24    0.62
  -6   6  -2    7.65    0.74
  -6   6  -2    7.15    0.84
   6   6   2    8.31    0.62
   6   7  -2    0.67    0.32
  -6   7   2    0.58    0.36
  -6   7  -2    0.55    0.38
   6   7   2    0.34    0.27
  -6   8   2    2.48    0.54
   6   8   2    1.65    0.39
  -6   8  -2    2.05    0.55
   6   9   2    0.53    0.37
  -6   0  -3    6.28    0.75
  -6   0   3    7.70    0.46
  -6   0   3    7.82    0.56
  -6   1   3    1.89    0.23
  -6   1   3    1.67    0.19
   6   1  -3    1.45    0.18
  -6  -1   3    1.39    0.19
  -6   1  -3    1.91    0.40
  -6   2   3    6.55    0.43
  -6   2   3    6.37    0.48
   6   2  -3    6.31    0.45
  -6   2  -3    6.18    0.54
  -6   2  -3    5.47    0.67
   6   2   3    6.73    0.40
   6   2   3    6.46    0.43
  -6  -2   3    6.02    0.41
  -6   3   3    1.72    0.22
  -6   3   3    2.35    0.30
   6   3  -3    1.96    0.24
   6   3   3    2.22    0.22
  -6  -3   3    1.62    0.20
   6   3   3    1.77    0.21
  -6   3  -3    1.85    0.38
  -6   3  -3    1.58    0.29
   6  -4   3    4.62    0.41
   6   4  -3    5.11    0.42
  -6   4   3    4.02    0.36
  -6   4   3    5.10    0.47
  -6  -4   3    4.43    0.38
  -6   4  -3    4.52    0.47
   6   4   3    4.68    0.38
  -6   4  -3    4.52    0.59
   6   5  -3    2.95    0.37
   6  -5   3    2.58    0.33
  -6   5   3    3.21    0.42
  -6   5  -3    2.41    0.49
   6   5   3    2.28    0.30
   6   6  -3    5.96    0.61
   6  -6   3    4.93    0.54
  -6   6   3    7.04    0.67
  -6   6  -3    5.93    0.79
   6   6   3    6.53    0.54
  -6   7   3    0.14    0.33
   6   7  -3    0.15    0.31
  -6   7  -3    0.35    0.40
   6   7   3    0.11    0.24
   6   8   3    0.49    0.28
  -6   8  -3   -0.31    0.40
  -6   0   4   40.65    2.48
  -6   1   4    3.87    0.32
  -6   1   4    4.20    0.37
  -6   1  -4    4.29    0.61
  -6   1  -4    4.34    0.43
  -6   1  -4    4.83    0.40
  -6   2   4   47.64    2.40
  -6   2   4   47.30    2.79
  -6   2  -4   45.15    3.22
  -6   2  -4   45.12    3.50
  -6  -2   4   45.38    2.38
  -6   3   4    2.10    0.26
  -6   3   4    2.80    0.32
  -6   3  -4    2.75    0.40
   6   3   4    2.68    0.25
  -6   3  -4    2.21    0.47
  -6  -3   4    2.24    0.25
   6   3   4    2.20    0.25
  -6   4   4   15.54    1.00
  -6   4  -4   12.71    1.28
  -6  -4   4   13.33    0.84
  -6   4  -4   14.28    1.14
   6   4   4   14.43    0.93
  -6   5   4    1.39    0.33
   6  -5   4    0.69    0.24
   6   5   4    0.71    0.21
  -6   5  -4    1.00    0.40
   6  -6   4    2.80    0.39
  -6   6   4    5.25    0.58
   6   6  -4    3.65    0.49
  -6   6  -4    2.87    0.62
   6   6   4    3.89    0.41
  -6   7   4    1.26    0.41
  -6   7  -4    1.14    0.53
   6   7   4    0.38    0.25
  -6   8   4    2.86    0.59
  -6   8  -4    1.72    0.62
   6   8   4    1.43    0.37
  -6   0   5   43.72    2.66
  -6   1   5    2.45    0.30
  -6   1  -5    2.95    0.38
  -6   1  -5    3.46    0.63
  -6   1  -5    3.45    0.36
  -6   2   5    5.15    0.42
  -6   2   5    4.83    0.38
  -6   2  -5    4.66    0.52
  -6   2  -5    4.52    0.73
  -6   3   5    2.27    0.33
  -6   3   5    1.67    0.25
  -6   3  -5    2.52    0.41
   6   3   5    1.97    0.24
  -6   3  -5    2.08    0.52
  -6   4   5    0.64    0.26
  -6   4  -5    1.12    0.34
   6   4   5    0.74    0.19
  -6   4  -5    1.08    0.43
  -6   5   5    5.21    0.54
  -6   5  -5    4.14    0.55
   6   5   5    3.52    0.39
  -6   5  -5    3.18    0.68
  -6   6   5    2.52    0.45
   6   6   5    1.00    0.27
  -6   6  -5    1.33    0.54
  -6   6  -5    1.17    0.42
  -6   7   5    1.13    0.42
  -6   7  -5    1.03    0.53
   6   7   5    0.82    0.27
  -6   8   5    0.71    0.47
   6   8   5    0.30    0.32
  -6   1   6    0.79    0.20
  -6  -1  -6    1.17    0.27
  -6   1  -6    1.06    0.30
  -6   2   6   24.96    1.65
  -6   2  -6   25.68    2.26
  -6   2  -6   28.56    1.98
  -6   3   6    4.97    0.49
  -6   3  -6    4.09    0.79
  -6  -3   6    4.85    0.41
   6  -3  -6    5.56    0.50
  -6   3  -6    4.81    0.62
  -6   4   6   16.47    1.06
  -6   4  -6   12.83    1.45
   6  -4  -6   13.73    1.08
  -6   4  -6   14.47    1.21
  -6  -4   6   13.44    0.90
   6   4   6   14.45    0.96
  -6   5   6    5.13    0.59
  -6   5  -6    3.40    0.77
   6   5   6    2.91    0.39
  -6   5  -6    3.60    0.59
  -6   6   6    2.88    0.50
   6   6   6    1.70    0.33
  -6   6  -6    1.98    0.48
  -6   6  -6    1.37    0.65
   6  -7   6    0.30    0.26
  -6   7   6    0.54    0.38
  -6   7  -6    0.17    0.54
   6   7   6    0.13    0.21
  -6  -1  -7    6.08    0.63
  -6   1  -7    6.85    0.68
  -6   2   7    4.95    0.48
  -6   2  -7    4.67    0.62
  -6   2  -7    5.46    0.93
   6  -2  -7    5.68    0.57
  -6   3   7   17.03    1.16
  -6   3  -7   14.24    1.68
  -6   3  -7   16.80    1.38
   6  -3  -7   17.79    1.29
  -6   4   7    0.76    0.32
  -6   4  -7    0.79    0.57
  -6   4  -7    0.68    0.38
  -6   5   7    2.51    0.46
  -6   5  -7    0.29    0.56
  -6   6   7   -0.03    0.34
  -6   6  -7    0.11    0.60
  -6   7   7    0.96    0.46
  -6   7  -7    1.15    0.67
  -6   0  -8   -0.08    0.25
  -6  -1  -8    0.80    0.31
   6  -1  -8    1.37    0.38
  -6   1  -8    0.75    0.32
  -6  -2  -8    3.13    0.46
  -6   2  -8    2.85    0.53
   6  -2  -8    3.32    0.49
   6  -3  -8    0.36    0.23
  -6   3  -8    0.39    0.54
  -6   3  -8    0.31    0.31
  -6   4  -8    1.39    0.69
  -6   5  -8    0.75    0.43
  -6   5  -8    1.64    0.72
  -6   6   8    0.52    0.42
  -6   6  -8    0.65    0.65
  -6   0  -9    1.47    0.41
   6   0  -9    2.05    0.52
  -6  -1  -9    0.20    0.31
  -6   1  -9    0.18    0.30
   6  -1  -9    0.48    0.36
  -6  -2  -9    1.82    0.41
   6   2  -9    1.69    0.54
  -6   2  -9    1.54    0.47
   6  -2  -9    1.59    0.43
  -6   3  -9    0.28    0.42
   6  -3  -9    0.97    0.31
  -6   4  -9    0.62    0.63
  -6   4  -9    0.32    0.44
  -6   5  -9    0.11    0.65
  -6   0 -10    3.54    0.63
   6   0 -10    4.26    0.72
  -6  -1 -10    0.27    0.42
   6   1 -10    1.22    0.53
   6  -1 -10    1.12    0.47
   6   2 -10    6.53    0.95
  -6  -2 -10    5.71    0.72
  -6   2 -10    4.46    0.82
   6  -2 -10    7.39    0.77
   6   3 -10    0.06    0.55
   6  -3 -10    0.29    0.30
   6   4 -10    1.22    0.72
   6   0 -11    0.53    0.56
  -6  -1 -11    0.67    0.50
   6   1 -11    1.28    0.63
   6  -1 -11    1.59    0.57
  -7   0   0    0.21    0.14
  -7   0   0    0.09    0.10
   7   0   0    0.06    0.10
   7   0   0    0.33    0.15
  -7   1   0    0.25    0.14
  -7  -1   0    0.07    0.11
   7   1   0    0.15    0.10
   7  -1   0    0.28    0.11
   7   1   0    0.26    0.10
   7   1   0    0.20    0.15
   7   2   0    3.29    0.25
  -7   2   0    3.18    0.36
   7  -2   0    3.20    0.28
  -7   2   0    3.14    0.32
   7   2   0    2.96    0.27
   7  -3   0    1.36    0.21
   7   3   0    1.57    0.21
   7   3   0    1.40    0.18
  -7   3   0    1.17    0.23
  -7   3   0    1.13    0.24
   7   4   0   10.63    0.71
  -7   4   0    9.66    0.89
   7  -4   0   10.40    0.68
  -7   4   0   10.45    0.76
   7   5   0    6.97    0.54
   7  -5   0    6.46    0.56
  -7   5   0    6.68    0.71
  -7   5   0    6.29    0.61
  -7   6   0    7.20    0.87
   7   6   0    9.03    0.68
  -7   6   0    7.59    0.79
   7   7   0    8.51    0.74
  -7   7   0    7.96    0.94
  -7   7   0    7.44    0.86
  -7   8   0    0.47    0.43
   7   8   0    0.84    0.35
   7   0  -1   -0.05    0.09
   7   0  -1   -0.05    0.08
  -7   0   1   -0.15    0.10
   7   0   1   -0.02    0.10
  -7   0   1   -0.19    0.10
  -7   0  -1    0.09    0.17
  -7   1   1  133.25    6.85
   7   1  -1  135.76    7.99
   7  -1   1  128.98    6.84
   7   1  -1  131.92    6.84
  -7   1   1  143.26    9.63
  -7   1   1  146.60    8.04
   7   1   1  127.60    7.98
  -7  -1   1  139.01    6.86
  -7   1  -1  141.41    9.70
   7  -1  -1  137.66    6.85
   7   1   1  130.38    6.84
   7  -2   1   28.55    1.55
  -7   2   1   31.24    2.17
   7   2  -1   28.14    1.54
   7   2  -1   28.49    1.78
  -7   2   1   30.70    1.82
   7   2   1   29.16    1.78
   7   2   1   30.84    1.55
   7  -2  -1   28.77    1.56
  -7   2  -1   29.55    1.82
  -7   2  -1   28.86    2.21
  -7   3   1   68.41    4.67
   7   3  -1   64.60    3.86
  -7   3   1   67.32    3.89
  -7   3   1   63.49    3.33
   7   3  -1   60.37    3.30
   7  -3   1   66.99    3.33
   7  -3  -1   64.82    3.33
   7   3   1   67.14    3.31
  -7   3  -1   63.73    3.88
  -7   3  -1   60.38    4.69
   7   3   1   61.92    3.85
  -7  -3   1   67.72    3.33
   7  -4   1   17.03    0.95
  -7   4   1   17.49    1.09
   7   4  -1   15.64    1.03
  -7   4   1   15.52    1.27
  -7   4  -1   15.15    1.06
  -7   4  -1   13.70    1.28
   7  -4  -1   16.04    0.95
  -7  -4   1   16.52    0.93
   7   4   1   15.80    1.03
  -7   5   1    5.01    0.54
   7   5  -1    5.48    0.47
  -7   5   1    5.01    0.60
   7  -5   1    4.52    0.48
  -7   5  -1    4.94    0.56
  -7   5  -1    4.80    0.60
   7   5   1    5.27    0.45
   7   6  -1    7.19    0.65
  -7   6   1    7.30    0.82
  -7   6   1    7.31    0.71
  -7   6  -1    6.97    0.83
   7   6   1    7.13    0.62
  -7   6  -1    7.39    0.75
   7   7  -1    1.58    0.38
  -7   7   1    1.08    0.42
  -7   7   1    1.21    0.40
  -7   7  -1    1.14    0.45
   7   7   1    1.11    0.34
  -7   8   1   -0.33    0.39
   7   8  -1    0.59    0.35
  -7   8  -1   -0.39    0.36
   7   8   1    0.23    0.29
   7   0  -2   -0.14    0.10
   7   0   2   -0.06    0.10
  -7   0  -2   -0.09    0.19
  -7   0   2   -0.15    0.10
   7   1  -2   58.06    3.46
  -7   1   2   61.61    3.51
   7  -1   2   53.65    2.97
  -7   1   2   60.54    4.16
  -7   1   2   57.99    2.99
   7   1  -2   58.47    2.97
  -7   1  -2   57.36    4.28
  -7  -1   2   59.30    2.99
   7  -1  -2   59.20    2.99
   7   1   2   56.71    2.97
  -7   2   2   13.72    0.84
   7   2  -2   13.87    0.80
  -7   2   2   17.30    1.12
   7  -2   2   13.42    0.81
  -7   2   2   14.39    0.96
   7   2  -2   13.51    0.91
   7  -2  -2   14.95    0.83
  -7   2  -2   13.83    1.20
   7   2   2   14.41    0.91
   7   2   2   14.58    0.80
  -7  -2   2   14.79    0.83
   7   3  -2    4.74    0.40
  -7   3   2    4.79    0.36
   7  -3   2    5.23    0.40
  -7   3   2    5.19    0.44
  -7  -3   2    4.76    0.37
  -7   3  -2    4.45    0.56
   7   3   2    4.82    0.38
   7   3   2    5.10    0.35
   7  -3  -2    4.97    0.38
  -7   4   2    6.61    0.54
  -7   4   2    5.51    0.42
   7  -4   2    6.35    0.49
   7   4  -2    5.98    0.48
  -7  -4   2    6.21    0.45
   7  -4  -2    6.03    0.48
   7   4   2    6.41    0.47
  -7   4  -2    5.46    0.50
  -7   4  -2    5.25    0.65
  -7   5   2    3.26    0.42
   7   5  -2    2.56    0.34
   7  -5   2    2.20    0.34
   7   5   2    2.08    0.30
  -7   5  -2    1.86    0.44
  -7   5  -2    2.16    0.35
   7   6  -2    0.39    0.28
  -7   6   2    0.14    0.29
  -7   6  -2    0.20    0.34
   7   6   2    0.64    0.23
  -7   6  -2   -0.22    0.33
  -7   7   2    0.87    0.40
   7   7  -2    0.90    0.34
  -7   7  -2    0.50    0.39
   7   7   2    0.58    0.29
  -7   8   2    1.39    0.48
   7   8   2    1.40    0.36
  -7   8  -2    1.45    0.52
  -7   0   3    0.00    0.16
  -7   0   3   -0.01    0.11
  -7   0  -3   -0.28    0.20
   7   1  -3   19.70    1.20
  -7   1   3   19.45    1.07
  -7   1   3   19.65    1.25
  -7   1  -3   18.11    1.60
  -7  -1   3   20.23    1.07
  -7   2   3   15.96    0.90
   7   2  -3   16.41    1.00
  -7   2   3   15.06    1.03
   7   2   3   16.39    0.87
  -7  -2   3   16.16    0.89
  -7   2  -3   15.24    1.34
   7   2   3   15.49    0.98
   7  -3   3   27.93    1.45
  -7   3   3   27.09    1.70
   7   3  -3   26.68    1.66
  -7   3   3   26.95    1.45
  -7   3  -3   22.96    2.10
   7   3   3   26.62    1.64
   7   3   3   26.93    1.43
   7  -3  -3   31.11    1.51
  -7  -3   3   26.08    1.45
  -7   4   3    9.76    0.71
   7   4  -3    9.16    0.65
   7  -4   3    9.50    0.63
   7   4   3    8.80    0.64
  -7  -4   3    9.87    0.60
  -7   4  -3    6.97    0.87
   7  -5   3    6.13    0.53
  -7   5   3    7.99    0.63
   7   5  -3    6.04    0.54
  -7   5  -3    4.80    0.72
   7   5   3    5.60    0.49
  -7   6   3    1.37    0.37
   7  -6   3    0.72    0.29
   7   6  -3    1.18    0.35
  -7   6  -3    0.95    0.44
   7   6   3    0.57    0.22
  -7   7   3    2.24    0.51
   7   7  -3    1.81    0.41
  -7   7  -3    1.78    0.53
   7   7   3    1.27    0.34
  -7   8   3    0.02    0.41
  -7   8  -3    0.09    0.43
   7   8   3    0.23    0.30
  -7   0   4    0.04    0.16
  -7   0   4   -0.08    0.11
  -7   1   4   -0.08    0.11
  -7   1   4   -0.09    0.14
  -7   1  -4    0.01    0.25
  -7  -1   4   -0.27    0.12
  -7   2   4   12.05    0.71
  -7   2   4   12.27    0.81
  -7   2  -4   10.61    0.93
  -7   2  -4   11.95    1.13
  -7  -2   4   12.47    0.70
   7   2   4   11.27    0.75
  -7   3   4    6.64    0.47
  -7   3   4    6.46    0.54
   7   3   4    6.50    0.47
   7   3   4    6.94    0.44
  -7   3  -4    6.55    0.62
  -7  -3   4    6.74    0.47
  -7   3  -4    5.30    0.75
  -7   4   4    0.50    0.24
   7   4  -4    0.84    0.23
  -7  -4   4    0.39    0.19
  -7   4  -4    0.24    0.27
   7   4   4    0.57    0.18
  -7   4  -4    0.41    0.32
  -7   5   4    5.34    0.57
   7   5  -4    5.29    0.55
   7  -5   4    4.39    0.49
   7   5   4    5.13    0.45
  -7   5  -4    4.34    0.73
  -7   6   4    2.84    0.49
   7   6  -4    2.50    0.41
   7  -6   4    1.13    0.35
  -7   6  -4    1.84    0.52
   7   6   4    1.74    0.31
  -7   7   4    3.56    0.60
  -7   7  -4    1.47    0.54
   7   7   4    1.82    0.36
  -7   8   4    0.91    0.48
   7   8   4    0.66    0.32
  -7   0   5   -0.03    0.17
  -7   1   5    8.23    0.62
  -7   1  -5    7.34    0.72
  -7   1  -5    9.57    0.70
  -7   1  -5    8.99    0.98
  -7   2   5    3.98    0.35
  -7   2   5    4.15    0.39
  -7   2  -5    4.18    0.46
  -7   2  -5    3.39    0.47
  -7   2  -5    3.21    0.66
  -7   3   5   12.42    0.88
  -7   3   5   12.29    0.76
   7   3   5   13.26    0.72
  -7   3  -5   11.75    1.24
   7   3   5   12.16    0.81
  -7   3  -5   11.47    1.03
  -7   4   5    0.44    0.26
   7   4   5    0.36    0.17
  -7   4  -5    0.99    0.45
  -7   4  -5    0.10    0.31
  -7   5   5    4.09    0.53
  -7   5  -5    2.85    0.52
  -7   5  -5    1.91    0.62
   7   5   5    2.49    0.34
  -7   6   5    0.24    0.35
   7  -6   5    0.08    0.25
   7   6   5   -0.07    0.19
  -7   6  -5    0.28    0.49
  -7   7   5    3.11    0.58
  -7   7  -5    2.00    0.63
   7   7   5    1.90    0.37
  -7   8   5    0.06    0.44
   7   8   5    0.37    0.33
  -7   0   6   -0.07    0.20
  -7   1   6    5.56    0.47
  -7   1   6    6.11    0.52
  -7   1  -6    6.57    0.63
  -7   2   6    8.08    0.65
  -7   2  -6    9.58    1.10
  -7  -2   6    7.60    0.57
  -7   2  -6    9.36    0.83
  -7   3   6    5.50    0.51
  -7   3  -6    3.86    0.78
  -7   3  -6    4.65    0.62
  -7   4   6    0.81    0.31
  -7   4  -6    0.43    0.49
   7   4   6    0.31    0.19
  -7   4  -6    0.77    0.37
  -7   5   6    0.66    0.34
   7   5   6    0.42    0.21
  -7   5  -6    0.22    0.41
  -7   5  -6    0.70    0.52
   7  -6   6    0.12    0.23
  -7   6   6    0.56    0.37
   7   6   6    0.20    0.22
  -7   6  -6    0.83    0.57
  -7   7   6    1.34    0.48
   7   7   6    0.64    0.27
  -7   7  -6   -0.21    0.57
  -7   0  -7    0.28    0.25
  -7   1   7   19.50    1.42
  -7  -1  -7   23.79    1.65
  -7   1  -7   23.01    1.69
  -7   2   7    1.14    0.29
  -7   2   7    1.14    0.26
  -7   2  -7    1.38    0.61
  -7   2  -7    1.84    0.44
  -7   3   7    8.99    0.74
  -7   3  -7    6.54    1.16
   7  -3  -7    9.69    0.81
  -7   3  -7   10.28    0.93
  -7   4   7    0.62    0.31
  -7   4  -7    0.23    0.35
  -7   4  -7    0.74    0.57
  -7   5   7    1.74    0.44
  -7   5  -7    0.97    0.62
  -7   5  -7    1.35    0.47
  -7   6   7    0.08    0.38
   7  -6   7    0.04    0.21
  -7   6  -7   -0.02    0.59
  -7   0  -8    0.04    0.25
  -7  -1  -8    8.39    0.77
  -7   1  -8    7.98    0.81
   7  -2  -8    7.02    0.72
  -7   2  -8    6.96    0.77
  -7   3  -8    0.52    0.37
   7  -3  -8    0.50    0.27
  -7   3  -8    0.10    0.53
  -7   4  -8    0.69    0.39
  -7   4  -8    0.37    0.61
  -7   5  -8    0.48    0.60
   7  -6   8    0.13    0.22
  -7   6   8   -0.06    0.42
  -7   6  -8    0.14    0.59
  -7   0  -9    0.27    0.35
  -7  -1  -9    1.18    0.41
  -7   1  -9    1.08    0.38
   7  -1  -9    1.12    0.43
  -7   2  -9    2.80    0.60
   7  -2  -9    3.06    0.52
   7  -3  -9    3.15    0.51
  -7   4  -9    1.61    0.54
  -7   4  -9    1.01    0.71
  -7   5  -9    0.44    0.68
   7   0 -10    0.02    0.45
  -7   0 -10    0.26    0.40
  -7  -1 -10    0.17    0.41
   7   1 -10    0.01    0.52
   7  -1 -10    0.20    0.42
   7   2 -10    1.55    0.69
   7  -2 -10    1.14    0.45
   7  -3 -10    1.36    0.40
   8   0   0    1.79    0.21
  -8   0   0    1.88    0.31
  -8   1   0    4.40    0.46
   8  -1   0    4.29    0.33
   8   1   0    4.24    0.31
   8   1   0    4.44    0.33
   8   2   0    0.04    0.10
  -8   2   0    0.09    0.14
   8  -2   0    0.05    0.12
  -8   2   0   -0.08    0.14
   8   2   0   -0.11    0.11
  -8   3   0    5.70    0.58
   8   3   0    5.78    0.40
   8  -3   0    5.83    0.45
  -8   3   0    5.91    0.50
   8   3   0    6.52    0.46
  -8   4   0    2.19    0.37
  -8   4   0    2.57    0.35
   8   4   0    2.13    0.29
   8  -4   0    2.31    0.31
  -8   5   0    1.53    0.38
   8   5   0    2.43    0.31
  -8   5   0    1.97    0.40
  -8   6   0   15.81    1.49
   8   6   0   17.14    1.18
  -8   6   0   18.00    1.29
  -8   7   0    1.73    0.46
   8   7   0    2.19    0.40
   8   8   0    2.88    0.50
   8   0   1   35.97    1.81
  -8   0  -1   34.95    2.61
  -8   0   1   32.23    2.53
   8   0  -1   35.19    1.81
  -8   1   1   16.37    1.03
   8  -1   1   14.51    0.85
   8   1  -1   14.51    0.84
  -8   1   1   15.60    1.18
   8   1  -1   15.05    0.95
   8   1   1   14.91    0.95
   8   1   1   15.17    0.85
  -8   1  -1   15.70    1.25
   8  -1  -1   15.35    0.86
   8   2  -1   24.25    1.47
   8   2  -1   23.73    1.28
  -8   2   1   24.26    1.80
   8  -2   1   23.12    1.29
  -8   2   1   24.94    1.53
   8  -2  -1   23.94    1.30
   8   2   1   24.04    1.28
  -8   2  -1   24.07    1.52
   8   2   1   23.90    1.47
  -8   2  -1   23.85    1.85
  -8   3   1    3.34    0.38
   8  -3   1    3.79    0.35
   8   3  -1    3.41    0.33
   8   3  -1    4.00    0.30
  -8   3   1    3.73    0.42
  -8   3  -1    3.61    0.46
   8   3   1    3.43    0.30
  -8  -3   1    4.10    0.35
   8  -3  -1    3.86    0.34
  -8   3  -1    3.77    0.38
   8   3   1    3.27    0.32
  -8   4   1   10.10    0.88
   8   4  -1   10.08    0.70
   8  -4   1   10.20    0.67
  -8   4   1   10.93    0.77
  -8  -4   1   10.23    0.65
   8   4   1    9.67    0.69
  -8   4  -1    9.49    0.73
   8   4   1    9.27    0.60
   8  -4  -1    9.91    0.67
  -8   4  -1    8.86    0.89
  -8   5   1    4.41    0.60
  -8   5   1    4.98    0.54
   8   5  -1    4.70    0.44
   8  -5   1    4.24    0.48
   8   5   1    4.78    0.43
  -8   5  -1    3.94    0.58
  -8   5  -1    4.49    0.54
  -8   6   1    4.89    0.62
  -8   6   1    5.06    0.71
   8   6  -1    5.12    0.55
  -8   6  -1    3.53    0.67
   8   6   1    5.48    0.52
  -8   6  -1    4.70    0.64
   8   7  -1    1.78    0.42
  -8   7   1    1.60    0.50
  -8   7  -1    1.80    0.50
   8   7   1    1.75    0.38
   8   8  -1    2.18    0.46
   8   8   1    2.30    0.45
   8   0   2    3.49    0.29
  -8   0   2    2.84    0.33
  -8   0   2    3.39    0.30
   8   0  -2    3.69    0.28
  -8   0  -2    3.50    0.50
  -8   1   2   27.44    1.64
   8  -1   2   24.96    1.37
   8   1  -2   24.62    1.57
  -8   1   2   25.92    1.89
  -8   1   2   25.61    1.39
   8   1  -2   24.82    1.37
  -8  -1   2   27.31    1.40
   8   1   2   26.61    1.37
   8  -1  -2   26.18    1.39
  -8   1  -2   24.66    2.01
  -8   2   2   18.65    1.35
   8  -2   2   16.65    0.98
   8   2  -2   17.62    1.11
  -8   2   2   16.71    0.98
  -8   2   2   17.89    1.16
   8   2  -2   18.17    0.97
   8  -2  -2   19.50    1.01
  -8   2  -2   16.97    1.45
  -8  -2   2   18.29    1.00
   8   2   2   17.16    0.97
   8   2   2   17.28    1.10
   8   3  -2   10.73    0.64
  -8   3   2   11.11    0.79
   8  -3   2   10.74    0.68
   8   3  -2   10.85    0.74
  -8   3   2   11.95    0.91
   8   3   2   10.47    0.72
  -8  -3   2   11.01    0.68
  -8   3  -2    9.31    0.96
   8   3   2   10.90    0.65
   8  -3  -2   12.00    0.69
  -8   4   2    0.67    0.28
  -8   4   2    0.55    0.25
   8  -4   2    0.92    0.25
   8   4  -2    0.97    0.22
  -8   4  -2    0.43    0.27
   8   4   2    0.64    0.17
  -8  -4   2    0.71    0.22
  -8   4  -2    0.80    0.24
   8   4   2    0.79    0.19
  -8   5   2    0.59    0.35
  -8   5   2    1.76    0.36
   8   5  -2    1.04    0.27
   8  -5   2    0.76    0.29
  -8   5  -2    1.70    0.34
  -8   5  -2    0.91    0.34
   8   5   2    1.53    0.26
  -8   6   2   11.76    0.93
  -8   6   2   10.34    1.02
   8   6  -2    9.76    0.81
  -8   6  -2   11.76    0.93
   8   6   2   10.22    0.78
  -8   6  -2    7.82    1.04
   8   7  -2    0.18    0.33
  -8   7   2    0.16    0.36
  -8   7   2    0.01    0.36
  -8   7  -2   -0.12    0.34
   8   7   2    0.07    0.26
  -8   8   2    2.97    0.61
   8   8   2    2.37    0.46
  -8   0  -3   13.42    1.30
  -8   0   3   15.78    0.85
  -8   1   3    6.51    0.55
  -8   1   3    6.78    0.47
  -8   1   3    7.01    0.56
   8   1  -3    6.89    0.49
  -8   1  -3    6.85    0.76
   8   1   3    7.00    0.44
  -8  -1   3    7.50    0.48
  -8   2   3    4.77    0.42
  -8   2   3    4.39    0.40
   8  -2   3    4.38    0.34
   8   2  -3    3.47    0.34
  -8   2   3    4.16    0.35
  -8  -2   3    4.70    0.36
   8   2   3    4.03    0.31
  -8   2  -3    3.87    0.56
   8   2   3    4.51    0.33
  -8   3   3   18.47    1.25
  -8   3   3   18.84    1.07
   8  -3   3   19.54    1.07
   8   3  -3   20.53    1.20
   8   3   3   19.29    1.19
   8  -3  -3   19.09    1.09
  -8   3  -3   15.78    1.56
  -8  -3   3   19.35    1.07
   8   3   3   18.54    1.04
   8   4  -3    1.00    0.23
   8  -4   3    0.85    0.24
  -8   4   3    0.75    0.28
   8   4   3    0.90    0.20
   8   4   3    0.96    0.20
  -8   4  -3    0.67    0.33
   8   5  -3    1.19    0.30
   8  -5   3    0.98    0.31
  -8   5   3    1.32    0.34
  -8   5  -3    0.70    0.38
   8   5   3    1.25    0.24
   8   6  -3    2.86    0.46
  -8   6   3    3.55    0.55
   8  -6   3    3.18    0.49
  -8   6  -3    2.50    0.57
   8   6   3    3.74    0.42
   8   7  -3    0.65    0.36
  -8   7   3    0.28    0.41
   8   7   3    0.46    0.28
  -8   7  -3    0.26    0.42
  -8   8   3    2.26    0.59
   8   8   3    2.78    0.47
  -8   0   4   31.39    1.99
  -8   0   4   30.73    1.68
   8   0  -4   32.51    1.92
  -8   1   4    9.45    0.59
  -8   1   4    9.17    0.69
  -8  -1   4    9.56    0.60
  -8   1  -4    9.05    0.97
  -8   2   4    4.80    0.43
  -8  -2   4    4.70    0.38
   8   2   4    4.47    0.33
  -8   2  -4    4.00    0.66
   8   2   4    4.61    0.35
   8   3  -4    8.51    0.58
  -8   3   4    7.33    0.53
  -8   3   4    7.85    0.62
  -8  -3   4    7.51    0.53
   8   3   4    7.48    0.54
  -8   3  -4    6.33    0.85
   8   3   4    7.88    0.50
   8  -4   4    0.10    0.22
   8   4  -4    0.07    0.21
  -8   4   4    0.29    0.25
   8   4   4   -0.01    0.15
   8   4   4   -0.27    0.15
  -8   4  -4    0.00    0.31
   8  -5   4    2.69    0.38
   8   5  -4    3.32    0.43
  -8   5   4    3.40    0.49
  -8   5  -4    2.33    0.58
   8   5   4    2.30    0.33
   8  -6   4    0.23    0.31
  -8   6   4    0.86    0.39
   8   6  -4    1.24    0.36
   8   6   4    0.85    0.25
  -8   6  -4    0.49    0.46
  -8   7   4    0.01    0.39
   8   7   4   -0.23    0.23
  -8   7  -4    0.28    0.46
  -8   8   4    1.06    0.53
   8   8   4    0.67    0.33
  -8   0   5    2.97    0.38
  -8   0   5    3.05    0.34
  -8   1   5    2.79    0.35
  -8   1   5    2.71    0.29
  -8   1  -5    2.58    0.60
  -8   2   5    7.51    0.58
  -8   2   5    7.30    0.50
  -8   2  -5    6.24    0.68
  -8   2  -5    6.54    0.87
  -8   3   5    3.97    0.46
   8   3   5    3.49    0.33
   8   3   5    3.44    0.31
  -8   3  -5    3.91    0.54
  -8   3  -5    3.00    0.64
  -8   4   5    6.06    0.59
   8   4   5    5.60    0.47
  -8   4  -5    5.32    0.68
  -8   4  -5    4.43    0.80
   8   4   5    5.47    0.41
   8  -5   5    0.52    0.27
  -8   5   5    0.73    0.35
  -8   5  -5    0.40    0.38
  -8   5  -5    0.60    0.48
   8   5   5    0.46    0.20
   8  -6   5    1.75    0.38
  -8   6   5    3.62    0.57
  -8   6  -5    1.38    0.58
   8   6   5    2.21    0.35
  -8   7   5    0.36    0.44
   8   7   5    0.00    0.25
  -8   7  -5    0.37    0.55
  -8   0   6   16.21    1.02
  -8   0   6   17.12    1.16
  -8   1   6    1.69    0.32
  -8  -1   6    1.63    0.28
  -8   1  -6    2.08    0.38
  -8   1  -6    2.21    0.63
  -8   2   6    0.49    0.26
  -8   2  -6    1.14    0.50
  -8  -2   6    1.44    0.25
  -8   2  -6    1.07    0.36
  -8   3   6    1.81    0.34
  -8   3  -6    1.94    0.61
  -8  -3   6    1.31    0.29
  -8   3  -6    1.35    0.43
  -8   4   6    6.00    0.57
  -8   4  -6    4.62    0.66
   8   4   6    4.63    0.44
   8   4   6    4.37    0.38
  -8   4  -6    3.63    0.81
   8  -5   6    0.84    0.31
  -8   5   6    3.02    0.51
  -8   5  -6    1.88    0.64
  -8   5  -6    1.83    0.52
   8   5   6    1.85    0.30
   8  -6   6    1.33    0.34
  -8   6   6    2.67    0.53
   8   6   6    1.70    0.31
  -8   6  -6    1.03    0.62
  -8   7   6    1.02    0.52
   8   7   6    0.34    0.30
  -8   0  -7    4.65    0.54
  -8   0   7    4.26    0.43
  -8   0   7    4.05    0.50
  -8   1   7    2.11    0.37
  -8   1   7    2.40    0.33
  -8   1  -7    2.64    0.47
  -8   2   7    8.73    0.70
  -8   2  -7    8.43    0.85
  -8   2  -7    8.15    1.19
  -8   3   7    0.98    0.32
  -8   3  -7    1.39    0.43
  -8   3  -7    1.16    0.63
  -8   4   7    5.96    0.65
  -8   4  -7    4.15    0.71
  -8   4  -7    4.23    0.92
  -8   5   7    0.68    0.38
  -8   5  -7    0.41    0.43
  -8   5  -7    0.59    0.61
  -8   6   7    0.45    0.43
   8  -6   7    0.35    0.27
  -8   6  -7    0.57    0.67
  -8   0  -8    5.28    0.61
  -8   1  -8    2.50    0.46
  -8   2  -8    2.06    0.48
  -8   3  -8   -0.27    0.33
   8  -3  -8    0.20    0.25
  -8   3  -8    0.45    0.61
  -8   4  -8    3.95    0.95
  -8   5   8    0.61    0.42
   8  -5   8    0.36    0.24
  -8   5  -8    0.98    0.66
  -8   0  -9    6.60    0.75
  -8   1  -9    0.65    0.38
  -8   2  -9    3.12    0.63
   8  -2  -9    3.29    0.57
   8  -3  -9    0.14    0.29
  -8   3  -9    0.17    0.43
  -8   4  -9   -0.03    0.64
   8   0 -10    1.70    0.60
  -8   0 -10    1.50    0.51
   8  -1 -10    1.80    0.59
   8  -2 -10    3.77    0.67
  -9   0   0    0.02    0.17
   9   0   0   -0.04    0.11
   9   1   0    3.53    0.29
  -9   1   0    2.99    0.42
   9   1   0    3.72    0.29
   9  -1   0    3.40    0.31
   9  -2   0   26.80    1.49
   9   2   0   27.93    1.69
  -9   2   0   28.00    2.09
  -9   2   0   28.12    1.75
   9   2   0   27.24    1.47
   9  -3   0    5.42    0.44
  -9   3   0    5.43    0.57
  -9   3   0    5.49    0.49
   9   3   0    5.75    0.43
   9   3   0    5.19    0.39
   9  -4   0    1.13    0.28
  -9   4   0    1.76    0.35
  -9   4   0    1.73    0.32
   9   4   0    1.60    0.25
  -9   5   0    2.85    0.48
   9   5   0    3.65    0.38
  -9   5   0    2.72    0.50
  -9   6   0    2.94    0.58
  -9   6   0    3.81    0.54
   9   6   0    4.48    0.50
   9   7   0    4.96    0.59
  -9   7   0    5.00    0.75
  -9   7   0    5.21    0.73
   9   8   0   -0.21    0.34
  -9   0   1   -0.03    0.15
   9   0   1    0.07    0.12
   9   0  -1   -0.05    0.11
  -9   0  -1   -0.04    0.19
   9  -1   1    0.72    0.17
   9   1  -1    0.63    0.14
   9   1  -1    0.75    0.15
  -9   1   1    0.74    0.19
  -9   1  -1    0.72    0.25
   9   1   1    0.70    0.16
   9  -1  -1    0.73    0.17
  -9   2   1    1.22    0.24
   9   2  -1    0.74    0.15
   9  -2   1    0.77    0.17
   9   2  -1    0.62    0.17
  -9   2   1    0.89    0.21
   9   2   1    1.07    0.17
  -9  -2   1    0.70    0.18
  -9   2  -1    0.78    0.24
   9  -2  -1    0.93    0.19
   9   2   1    0.68    0.16
  -9   3   1    0.35    0.19
   9  -3   1    0.50    0.20
   9   3  -1    0.41    0.17
   9   3  -1    0.53    0.15
  -9   3   1    0.12    0.21
   9   3   1    0.04    0.13
  -9   3  -1    0.35    0.20
  -9  -3   1    0.39    0.17
   9   3   1    0.29    0.15
   9  -3  -1    0.43    0.18
  -9   3  -1    0.21    0.21
   9   4  -1    0.53    0.19
  -9   4   1    0.51    0.24
   9  -4   1    0.34    0.23
  -9   4   1    0.26    0.23
  -9   4  -1    0.43    0.23
   9   4   1    0.18    0.17
   9   4   1    0.45    0.16
  -9   4  -1    0.49    0.25
  -9   5   1    1.60    0.36
  -9   5   1    1.83    0.39
   9   5  -1    1.67    0.28
   9   5   1    1.51    0.28
  -9   5  -1    1.89    0.39
  -9   5  -1    1.46    0.40
   9   6  -1    1.41    0.36
  -9   6   1    2.11    0.46
  -9   6   1    1.37    0.43
  -9   6  -1    1.59    0.41
  -9   6  -1    1.33    0.45
   9   6   1    1.76    0.33
  -9   7   1   -0.14    0.35
  -9   7   1    0.10    0.39
   9   7  -1    0.17    0.32
   9   7   1    0.57    0.31
  -9   7  -1    0.37    0.37
   9   8  -1    1.19    0.42
   9   8   1    0.97    0.41
   9   0   2   -0.26    0.12
  -9   0   2    0.04    0.12
  -9   0   2    0.05    0.13
  -9   0  -2   -0.15    0.21
   9   0  -2   -0.15    0.10
  -9   1   2   12.10    0.99
   9   1  -2   12.93    0.82
   9  -1   2   12.86    0.74
   9   1  -2   12.61    0.73
  -9   1   2   12.83    0.75
  -9   1   2   13.23    0.90
   9   1   2   11.85    0.73
  -9   1  -2   11.94    1.11
  -9  -1   2   12.95    0.76
   9  -1  -2   13.02    0.75
   9   2  -2    7.29    0.53
   9  -2   2    8.26    0.51
  -9   2   2    7.44    0.64
  -9   2   2    7.37    0.59
   9   2  -2    7.09    0.48
  -9  -2   2    8.24    0.53
  -9   2  -2    6.51    0.75
   9   2   2    7.99    0.48
   9  -2  -2    7.25    0.51
   9   2   2    7.44    0.52
   9   3  -2   22.15    1.26
   9  -3   2   24.78    1.31
  -9   3   2   24.54    1.79
  -9   3   2   24.22    1.52
   9   3  -2   23.46    1.46
  -9   3   2   23.73    1.29
  -9  -3   2   24.00    1.31
  -9   3  -2   20.49    1.85
   9  -3  -2   22.72    1.31
   9   3   2   24.29    1.27
   9   3   2   23.47    1.45
  -9   4   2    1.96    0.36
   9   4  -2    1.76    0.28
  -9   4   2    2.08    0.34
   9  -4   2    2.08    0.30
  -9   4  -2    1.34    0.37
   9   4   2    1.66    0.25
  -9   4  -2    1.75    0.30
   9   4   2    1.23    0.21
   9   5  -2    3.15    0.39
   9  -5   2    3.46    0.44
  -9   5   2    4.12    0.53
  -9   5   2    4.08    0.56
  -9   5  -2    2.93    0.55
   9   5   2    3.42    0.37
  -9   5  -2    2.83    0.45
  -9   6   2    0.10    0.33
  -9   6   2    0.22    0.35
   9   6  -2    0.25    0.27
  -9   6  -2    0.23    0.34
  -9   6  -2    0.26    0.35
   9   6   2    0.13    0.22
  -9   7   2    1.10    0.44
   9   7  -2    0.70    0.37
  -9   7   2    0.48    0.42
  -9   7  -2    0.15    0.36
   9   7   2    0.79    0.30
  -9   8   2    0.39    0.51
   9   8  -2    1.23    0.42
   9   8   2    0.83    0.38
  -9   0   3    0.04    0.14
   9   0   3    0.19    0.13
  -9   0  -3   -0.16    0.24
  -9   1   3    7.48    0.63
  -9   1   3    8.23    0.62
  -9   1   3    7.78    0.52
   9   1  -3    7.33    0.54
  -9  -1   3    8.16    0.53
   9   1   3    8.31    0.49
  -9   1  -3    6.76    0.81
   9  -2   3    2.23    0.26
  -9   2   3    2.68    0.35
  -9   2   3    2.31    0.27
  -9   2   3    2.38    0.30
   9   2  -3    2.24    0.27
  -9  -2   3    2.49    0.28
   9   2   3    2.55    0.25
   9  -2  -3    2.51    0.29
  -9   2  -3    1.63    0.41
   9   2   3    2.06    0.24
   9   3  -3    3.76    0.35
  -9   3   3    3.80    0.42
  -9   3   3    3.73    0.41
   9  -3   3    2.85    0.33
  -9   3  -3    2.27    0.49
   9   3   3    3.52    0.32
   9   3   3    3.43    0.30
  -9  -3   3    2.64    0.32
  -9   4   3    0.27    0.23
  -9   4   3    0.31    0.27
   9   4  -3    0.30    0.20
   9  -4   3    0.01    0.21
   9   4   3    0.14    0.14
  -9   4  -3    0.06    0.25
   9   4   3    0.20    0.16
   9   5  -3   -0.16    0.25
   9  -5   3    0.34    0.29
  -9   5   3    0.32    0.31
   9   5   3    0.19    0.18
  -9   5  -3    0.10    0.32
  -9   6   3    2.53    0.50
   9   6  -3    2.43    0.43
  -9   6  -3    2.09    0.54
   9   6   3    2.29    0.34
  -9   7   3    1.57    0.49
   9   7  -3    1.23    0.41
  -9   7   3    1.33    0.48
   9   7   3    1.15    0.34
  -9   7  -3    0.85    0.48
   9   8  -3    0.96    0.45
   9   8   3    0.90    0.40
  -9   0   4    0.01    0.15
   9   0  -4   -0.11    0.13
  -9   1   4    4.31    0.39
   9   1  -4    4.50    0.37
  -9   1   4    4.17    0.36
  -9   1   4    4.14    0.43
  -9   1  -4    4.32    0.68
  -9  -1   4    4.52    0.38
  -9   2   4    9.92    0.74
   9   2  -4    8.98    0.62
  -9   2   4    8.96    0.68
  -9   2   4    8.40    0.58
  -9   2  -4    7.26    0.92
  -9  -2   4    8.96    0.60
   9   2   4    8.70    0.54
   9   2   4    8.25    0.59
  -9   3   4   18.38    1.23
   9   3  -4   18.93    1.17
  -9  -3   4   18.67    1.07
   9   3   4   18.84    1.15
  -9   3  -4   15.32    1.57
   9   3   4   17.84    1.01
  -9   4   4    4.38    0.51
   9   4  -4    3.51    0.41
   9  -4   4    3.70    0.42
  -9   4  -4    2.94    0.62
   9   4   4    3.66    0.33
   9   4   4    3.48    0.36
   9   5  -4    2.72    0.41
   9  -5   4    1.76    0.39
  -9   5   4    3.38    0.51
  -9   5  -4    1.53    0.51
   9   5   4    2.13    0.31
   9  -6   4    0.21    0.35
  -9   6   4    0.79    0.42
   9   6  -4    0.61    0.38
  -9   6  -4    0.68    0.46
   9   6   4    0.60    0.23
   9   7  -4    0.51    0.41
  -9   7   4   -0.06    0.42
  -9   7  -4    0.86    0.51
   9   7   4    0.22    0.30
  -9   8   4    0.53    0.51
   9   8   4   -0.19    0.32
  -9   0   5   -0.23    0.15
  -9   1   5    2.62    0.38
  -9   1   5    2.84    0.31
  -9   1  -5    2.14    0.57
  -9  -1   5    2.37    0.32
  -9   2   5    0.65    0.24
  -9   2  -5    0.52    0.42
  -9   3   5    0.81    0.30
  -9   3  -5    0.69    0.42
   9   3   5    1.10    0.21
   9   3   5    1.13    0.20
  -9   4   5    0.50    0.33
   9   4   5    0.33    0.17
   9   4   5    0.38    0.18
  -9   4  -5    0.16    0.41
   9  -5   5   -0.18    0.27
  -9   5   5   -0.38    0.31
  -9   5  -5    0.08    0.43
   9   5   5    0.18    0.19
   9  -6   5   -0.22    0.31
  -9   6   5    0.24    0.38
  -9   6  -5    0.04    0.46
   9   6   5   -0.14    0.19
  -9   7   5   -0.21    0.43
   9   7   5   -0.32    0.24
  -9   0   6   -0.13    0.26
  -9   1   6   29.73    1.83
  -9   1  -6   26.53    2.44
  -9   2   6    2.62    0.41
  -9  -2   6    3.33    0.41
  -9   2  -6    2.57    0.69
  -9   3   6    4.93    0.54
  -9   3  -6    5.13    0.65
  -9   3  -6    5.35    0.91
  -9   4   6    5.57    0.59
   9   4   6    4.57    0.39
  -9   4  -6    3.36    0.80
  -9   4  -6    3.90    0.65
   9  -5   6    0.52    0.29
  -9   5   6    0.43    0.36
  -9   5  -6    0.23    0.52
   9   5   6    0.75    0.23
  -9   6   6    0.91    0.43
   9  -6   6    0.17    0.32
  -9   6  -6    0.53    0.56
   9   6   6    0.71    0.28
  -9   7   6    2.36    0.62
   9   7   6    1.11    0.35
  -9   0   7   -0.38    0.27
  -9   1   7    5.19    0.56
  -9  -1   7    5.91    0.57
  -9   2   7    2.57    0.39
  -9   2  -7    1.84    0.68
  -9   2  -7    3.08    0.54
  -9   3   7    0.29    0.28
  -9   3  -7    0.35    0.53
  -9   3  -7    0.43    0.39
  -9   4   7    0.71    0.34
  -9   4  -7    0.52    0.45
  -9   4  -7    1.26    0.62
   9  -5   7    0.24    0.28
  -9   5   7    1.35    0.44
  -9   5  -7    0.69    0.59
  -9   6   7   -0.63    0.37
   9  -6   7   -0.13    0.28
  -9   1  -8    0.17    0.30
  -9   2  -8    0.77    0.44
   9  -3  -8    4.00    0.52
  -9   3  -8    2.10    0.78
  -9   3  -8    3.17    0.67
  -9   4   8    3.58    0.59
  -9   4  -8    1.29    0.70
  -9   5   8    2.08    0.52
   9  -5   8    0.80    0.31
  -9   5  -8    0.68    0.67
  -9   1  -9    0.16    0.34
   9  -2  -9    0.77    0.40
  -9   3  -9   -0.19    0.42
   9  -3  -9    0.19    0.32
  -9   4  -9    0.27    0.52
   9  -1 -10    1.99    0.63
   9  -2 -10    0.52    0.45
 -10   0   0   23.53    1.83
  10   0   0   23.12    1.27
 -10   1   0    1.00    0.28
  10   1   0    1.03    0.18
  10  -1   0    1.20    0.21
  10   1   0    0.92    0.18
  10   2   0    0.51    0.16
 -10   2   0    0.20    0.22
 -10   2   0    0.52    0.22
  10  -2   0    0.04    0.16
  10   2   0    0.35    0.14
 -10   3   0   12.20    1.10
 -10   3   0   13.14    0.92
  10   3   0   12.35    0.76
  10  -3   0   13.04    0.81
  10   3   0   13.84    0.86
 -10   4   0   13.74    0.99
  10  -4   0   13.23    0.89
  10   4   0   14.68    0.93
 -10   4   0   12.41    1.17
 -10   5   0   18.35    1.62
  10   5   0   20.18    1.29
 -10   5   0   19.94    1.38
 -10   6   0    1.69    0.46
 -10   6   0    1.82    0.48
  10   6   0    1.89    0.36
  10   7   0    0.67    0.31
 -10   7   0   -0.20    0.36
  10   8   0   -0.16    0.36
 -10   0   1   11.51    1.01
  10   0  -1   11.76    0.72
 -10   0   1   13.33    0.78
 -10   0  -1   11.73    1.09
  10   0   1   12.92    0.74
  10   1  -1    5.19    0.38
 -10   1   1    5.32    0.53
  10   1  -1    5.01    0.41
  10  -1   1    5.73    0.42
  10   1   1    5.14    0.39
  10  -1  -1    5.62    0.42
 -10   1  -1    4.82    0.59
 -10   2   1   15.90    1.27
  10   2  -1   16.52    1.03
  10   2  -1   15.70    0.91
 -10   2   1   15.47    1.10
  10  -2   1   16.38    0.94
  10   2   1   16.82    0.91
 -10   2  -1   15.54    1.33
  10   2   1   15.94    1.02
  10  -2  -1   15.90    0.94
 -10   3   1    4.25    0.47
  10   3  -1    4.70    0.40
  10  -3   1    4.41    0.42
  10   3  -1    4.35    0.36
 -10   3   1    4.38    0.50
  10  -3  -1    4.44    0.41
  10   3   1    4.45    0.36
 -10   3  -1    4.52    0.46
 -10  -3   1    4.78    0.46
 -10   3  -1    4.15    0.56
  10   3   1    4.58    0.38
  10  -4   1    8.35    0.63
 -10   4   1    8.42    0.69
 -10   4   1    7.98    0.77
  10   4  -1    8.56    0.61
  10   4   1    8.29    0.60
 -10   4  -1    7.46    0.66
 -10   4  -1    6.13    0.80
 -10   5   1    1.35    0.38
  10   5  -1    1.47    0.29
 -10   5   1    1.45    0.38
  10   5   1    2.00    0.32
 -10   5  -1    1.33    0.43
 -10   5  -1    1.52    0.38
 -10   6   1    2.76    0.52
 -10   6   1    2.44    0.49
  10   6  -1    2.14    0.38
  10   6   1    2.49    0.37
 -10   6  -1    2.01    0.53
 -10   6  -1    1.85    0.45
  10   7  -1    0.52    0.33
 -10   7   1    1.08    0.48
 -10   7   1    1.35    0.45
  10   7   1    1.04    0.34
 -10   7  -1    0.83    0.45
  10   8  -1    0.46    0.41
 -10   8   1    0.52    0.52
  10   8   1    0.65    0.39
 -10   0   2   14.82    1.29
 -10   0   2   17.65    0.98
  10   0   2   17.19    0.96
  10   0  -2   17.97    0.96
 -10   0  -2   16.72    1.44
  10   1  -2    2.99    0.29
  10   1  -2    3.37    0.31
 -10   1   2    3.18    0.37
  10  -1   2    4.15    0.34
 -10   1  -2    3.34    0.54
 -10  -1   2    3.26    0.33
  10  -1  -2    3.24    0.32
  10   1   2    3.86    0.31
  10  -2   2    2.77    0.29
  10   2  -2    2.82    0.27
 -10   2   2    2.36    0.27
 -10   2   2    2.79    0.37
  10   2  -2    2.65    0.28
 -10   2   2    2.42    0.34
  10   2   2    2.66    0.27
  10  -2  -2    2.75    0.30
  10   2   2    2.35    0.25
 -10   2  -2    2.55    0.45
 -10  -2   2    2.75    0.31
  10  -3   2    1.57    0.27
 -10   3   2    1.18    0.27
 -10   3   2    1.25    0.26
  10   3  -2    1.75    0.25
 -10   3  -2    0.99    0.36
  10   3   2    1.47    0.21
  10   3   2    1.17    0.20
  10   4  -2   -0.13    0.17
  10  -4   2   -0.08    0.22
 -10   4   2   -0.06    0.19
 -10   4   2    0.12    0.23
 -10   4  -2    0.02    0.25
 -10   4  -2   -0.09    0.23
  10   4   2    0.08    0.16
  10   4   2    0.01    0.15
  10  -5   2    5.33    0.56
 -10   5   2    5.37    0.65
  10   5  -2    5.20    0.49
 -10   5   2    5.95    0.62
 -10   5  -2    3.96    0.68
  10   5   2    4.75    0.47
 -10   5  -2    5.08    0.60
  10   6  -2    0.34    0.29
 -10   6   2   -0.07    0.33
 -10   6   2    0.18    0.35
  10   6   2    0.44    0.25
 -10   6  -2    0.14    0.35
 -10   6  -2    0.14    0.36
 -10   7   2   -0.33    0.35
  10   7  -2   -0.21    0.31
 -10   7  -2   -0.04    0.36
  10   7   2    0.29    0.29
  10   8   2    1.06    0.42
 -10   0   3   11.58    0.72
  10   0   3   12.38    0.70
 -10   0  -3   10.02    1.09
 -10   1   3    0.52    0.15
  10  -1   3    0.78    0.18
 -10   1   3    0.21    0.24
 -10   1   3    0.58    0.18
  10   1  -3    0.41    0.16
 -10   1  -3    0.55    0.30
 -10  -1   3    0.16    0.17
  10   1   3    0.53    0.15
 -10   2   3    7.92    0.56
  10   2  -3    8.62    0.59
 -10   2   3    8.11    0.70
 -10   2   3    8.49    0.67
  10  -2   3    9.29    0.57
 -10   2  -3    7.56    0.87
  10   2   3    8.23    0.53
  10   2   3    8.08    0.57
 -10  -2   3    7.92    0.57
 -10   3   3    3.33    0.42
 -10   3   3    2.88    0.41
  10  -3   3    3.01    0.35
  10   3  -3    3.82    0.35
  10   3   3    2.50    0.28
  10   3   3    2.79    0.31
 -10   3  -3    2.85    0.52
  10  -4   3    5.62    0.51
 -10   4   3    5.52    0.60
  10   4  -3    5.67    0.49
 -10   4   3    5.96    0.58
  10   4   3    5.00    0.41
  10   4   3    5.40    0.45
 -10   4  -3    4.20    0.69
 -10   5   3    0.09    0.28
  10   5  -3    0.17    0.24
  10  -5   3   -0.08    0.27
 -10   5   3    0.23    0.31
 -10   5  -3   -0.16    0.32
  10   5   3   -0.05    0.19
  10   6  -3    4.02    0.50
 -10   6   3    3.96    0.61
 -10   6   3    3.86    0.62
  10   6   3    3.88    0.45
 -10   6  -3    2.54    0.62
 -10   7   3    0.49    0.42
  10   7  -3    0.17    0.38
 -10   7   3    0.77    0.50
  10   7   3    0.26    0.29
 -10   7  -3    0.26    0.42
 -10   8   3    1.80    0.65
  10   8   3    2.02    0.45
 -10   0   4   35.60    2.03
  10   0  -4   40.26    2.31
 -10   1   4    1.43    0.31
  10   1  -4    1.64    0.24
 -10   1   4    1.42    0.26
 -10   1   4    1.39    0.21
 -10   1  -4    1.65    0.46
 -10  -1   4    1.57    0.26
  10   1   4    1.41    0.20
 -10   2   4    3.82    0.46
  10   2  -4    4.00    0.38
 -10   2   4    3.89    0.42
  10   2   4    4.12    0.35
 -10   2  -4    3.80    0.67
 -10  -2   4    4.37    0.41
  10   2   4    3.78    0.33
 -10   3   4    0.66    0.28
  10   3  -4    1.59    0.26
 -10   3   4    1.18    0.27
  10   3   4    1.01    0.21
  10   3   4    1.16    0.20
 -10   3  -4    1.06    0.41
 -10   4   4    0.67    0.30
  10  -4   4    0.65    0.27
  10   4  -4    0.72    0.27
 -10   4   4    0.77    0.32
  10   4   4    0.32    0.17
 -10   4  -4    0.15    0.35
  10   4   4    0.42    0.19
  10  -5   4    1.82    0.41
  10   5  -4    2.25    0.40
 -10   5   4    2.92    0.49
 -10   5  -4    1.23    0.49
  10   5   4    2.34    0.33
 -10   6   4   -0.01    0.41
  10   6  -4    0.61    0.37
  10   6   4    0.12    0.22
 -10   6  -4    0.34    0.42
  10   7  -4    0.14    0.39
 -10   7   4   -0.20    0.45
 -10   7   4   -0.37    0.37
  10   7   4    0.06    0.27
  10   0  -5    6.85    0.49
 -10   0   5    4.67    0.48
 -10   1   5    4.06    0.40
 -10   1   5    4.15    0.49
 -10   1  -5    5.08    0.79
 -10  -1   5    4.72    0.44
 -10   2   5   10.86    0.84
 -10   2   5   11.61    0.90
  10   2   5   11.01    0.67
 -10   2  -5    9.38    1.17
  10   2   5   11.31    0.74
  10   3  -5    6.79    0.55
 -10   3   5    7.36    0.63
  10   3   5    5.98    0.46
 -10   3  -5    5.21    0.88
  10   3   5    6.32    0.50
 -10   4   5    7.03    0.68
 -10   4  -5    5.10    0.88
  10   4   5    6.09    0.47
  10   4   5    6.67    0.53
  10  -5   5    0.15    0.33
  10   5  -5    0.93    0.34
 -10   5   5    0.39    0.39
  10   5   5    0.60    0.23
 -10   5  -5    1.14    0.55
  10   6  -5    1.70    0.46
  10  -6   5    1.58    0.45
 -10   6   5    2.80    0.56
  10   6   5    1.47    0.32
 -10   6  -5    0.96    0.57
 -10   7   5   -0.14    0.48
  10   7   5   -0.04    0.27
 -10   1   6    3.60    0.47
 -10   1  -6    3.85    0.78
 -10   2   6    3.66    0.47
 -10   2  -6    3.48    0.75
 -10   3   6    2.12    0.39
  10   3   6    1.86    0.26
 -10   3  -6    2.11    0.62
 -10   4   6    2.49    0.45
  10   4   6    1.68    0.26
 -10   4  -6    1.86    0.66
 -10   5   6    0.51    0.40
  10  -5   6    0.04    0.30
 -10   5  -6    0.42    0.54
  10   5   6    0.22    0.22
  10  -6   6   -0.05    0.34
 -10   6   6    1.02    0.49
 -10   6  -6    0.40    0.60
  10   6   6    0.29    0.24
 -10   1   7    1.82    0.37
 -10   2   7    3.72    0.49
 -10   2  -7    3.17    0.80
 -10   3   7    1.83    0.39
 -10   3  -7    0.95    0.60
 -10   4   7    2.55    0.48
  10   4   7    2.35    0.30
 -10   4  -7    2.37    0.76
 -10   5   7   -0.36    0.37
  10  -5   7   -0.21    0.28
 -10   5  -7    0.59    0.59
  10  -6   7    0.15    0.33
 -10   6   7    0.21    0.48
 -10   3  -8    1.03    0.65
 -10   4   8    0.34    0.39
  10   4   8    0.86    0.22
 -10   4  -8    0.36    0.65
 -10   5   8   -0.60    0.41
  10  -5   8   -0.10    0.28
  10  -1 -10    1.30    0.58
  11   0   0    0.43    0.17
 -11   0   0    0.58    0.27
  11   1   0   20.91    1.17
  11   1   0   21.61    1.32
  11  -1   0   20.73    1.19
 -11   1   0   20.83    1.68
  11  -2   0    0.19    0.19
  11   2   0    0.37    0.16
 -11   2   0    0.46    0.24
  11   2   0    0.30    0.17
 -11   3   0   11.54    0.91
  11   3   0   13.79    0.86
 -11   3   0   11.60    1.09
  11  -3   0   13.05    0.82
 -11   4   0   15.18    1.39
  11   4   0   17.57    1.10
 -11   4   0   16.12    1.17
  11   5   0   -0.42    0.23
 -11   5   0    0.04    0.30
 -11   5   0   -0.19    0.28
 -11   6   0    0.63    0.41
 -11   6   0    0.99    0.41
  11   6   0    1.07    0.30
  11   7   0    0.67    0.34
 -11   7   0    0.28    0.39
  11   8   0    0.90    0.42
 -11   0   1    0.03    0.20
 -11   0  -1   -0.20    0.23
  11   0   1   -0.08    0.14
  11   0  -1   -0.14    0.14
  11  -1   1   52.02    2.68
  11   1  -1   51.11    2.66
  11   1  -1   51.87    3.07
 -11   1   1   48.59    3.74
 -11   1  -1   49.73    3.81
  11   1   1   51.69    2.67
  11  -1  -1   50.49    2.68
  11   1   1   53.19    3.07
  11  -2   1    4.30    0.40
 -11   2   1    4.22    0.49
 -11   2   1    4.05    0.46
  11   2  -1    3.90    0.34
  11   2  -1    4.01    0.38
  11  -2  -1    4.54    0.40
 -11   2  -1    3.86    0.56
  11   2   1    4.52    0.37
  11   2   1    4.19    0.35
 -11   3   1    9.64    0.85
  11   3  -1    8.84    0.66
  11  -3   1    9.77    0.65
 -11   3   1    9.31    0.73
  11   3   1   10.06    0.66
 -11   3  -1    8.31    0.89
  11   3   1    8.47    0.59
  11  -4   1    3.86    0.47
  11   4  -1    4.57    0.45
 -11   4   1    4.78    0.57
 -11   4   1    4.92    0.53
 -11   4  -1    3.81    0.50
 -11   4  -1    4.00    0.61
  11   4   1    5.15    0.44
 -11   5   1    1.24    0.37
 -11   5   1    1.44    0.37
  11   5  -1    0.80    0.29
 -11   5  -1    1.41    0.37
 -11   5  -1    0.71    0.40
  11   5   1    1.27    0.29
 -11   6   1    0.34    0.33
 -11   6   1    0.40    0.37
  11   6  -1    0.29    0.27
  11   6   1    0.57    0.26
 -11   6  -1    0.26    0.36
 -11   6  -1    0.21    0.35
 -11   7   1    0.49    0.41
 -11   7   1   -0.33    0.36
  11   7  -1    0.13    0.31
 -11   7  -1   -0.10    0.36
  11   7   1   -0.09    0.31
  11   8  -1   -0.46    0.36
  11   8   1   -0.27    0.36
 -11   0   2    0.05    0.16
  11   0   2   -0.04    0.14
  11   0  -2   -0.12    0.13
 -11   0   2    0.05    0.15
 -11   0  -2   -0.21    0.24
 -11   1   2    0.27    0.16
 -11   1   2    0.49    0.18
  11  -1   2    0.77    0.20
  11   1  -2    0.62    0.18
  11   1  -2    0.32    0.15
  11  -1  -2    0.67    0.18
 -11  -1   2    0.61    0.20
 -11   1  -2    0.31    0.27
  11   1   2    0.30    0.15
  11   2  -2    3.42    0.33
 -11   2   2    2.71    0.38
  11  -2   2    3.31    0.34
 -11   2   2    2.98    0.41
 -11   2  -2    2.49    0.48
  11   2   2    2.72    0.29
  11   2   2    2.94    0.30
 -11   3   2    2.01    0.36
  11   3  -2    2.59    0.30
  11  -3   2    2.44    0.33
 -11   3   2    2.12    0.35
  11   3   2    2.57    0.28
 -11   3  -2    1.89    0.45
  11   3   2    1.93    0.24
 -11   4   2    3.66    0.48
  11  -4   2    3.50    0.44
  11   4  -2    3.18    0.38
 -11   4   2    2.75    0.45
 -11   4  -2    2.03    0.52
  11   4   2    3.65    0.36
 -11   5   2   -0.29    0.28
  11   5  -2   -0.45    0.22
 -11   5   2    0.15    0.26
  11   5   2    0.25    0.22
 -11   5  -2   -0.24    0.31
 -11   5  -2   -0.25    0.31
  11   6  -2    1.23    0.35
 -11   6   2    1.93    0.48
 -11   6   2    1.21    0.43
 -11   6  -2    2.18    0.49
  11   6   2    0.96    0.31
 -11   6  -2    1.42    0.48
  11   7  -2    0.25    0.33
 -11   7   2    0.67    0.47
 -11   7   2    1.03    0.43
 -11   7  -2    0.40    0.43
  11   7   2    0.62    0.34
  11   8  -2    0.53    0.43
  11   8   2    0.22    0.38
  11   0   3   -0.03    0.15
 -11   0  -3    0.17    0.30
 -11   0   3   -0.01    0.16
 -11   1   3    0.64    0.18
  11  -1   3    0.70    0.21
  11   1  -3    0.80    0.19
 -11  -1   3    0.62    0.21
 -11   1  -3    0.43    0.31
  11   1   3    0.96    0.19
  11   2  -3    5.58    0.42
 -11   2   3    4.35    0.48
 -11   2   3    4.68    0.50
  11  -2   3    5.37    0.44
  11   2   3    5.32    0.39
 -11   2  -3    4.78    0.70
  11   2   3    4.71    0.40
 -11   3   3    7.95    0.71
  11   3  -3    9.35    0.64
 -11   3   3    8.77    0.77
  11  -3   3    8.03    0.62
 -11   3  -3    7.37    0.92
  11   3   3    8.28    0.61
  11   3   3    8.87    0.56
 -11   4   3    5.59    0.58
 -11   4   3    5.33    0.61
  11   4  -3    5.22    0.48
  11  -4   3    5.82    0.55
  11   4   3    5.21    0.45
 -11   4  -3    3.80    0.71
 -11   5   3    6.67    0.79
  11   5  -3    7.49    0.62
 -11   5   3    8.55    0.76
  11  -5   3    7.71    0.70
 -11   5  -3    5.76    0.88
  11   5   3    7.12    0.60
 -11   6   3    2.03    0.50
  11   6  -3    1.64    0.39
 -11   6   3    0.91    0.43
 -11   6  -3    1.27    0.48
  11   6   3    1.61    0.34
  11   7  -3    0.56    0.40
 -11   7   3    0.44    0.44
  11   7   3    0.47    0.32
  11   0  -4    0.26    0.16
 -11   1   4    3.01    0.36
 -11   1   4    3.29    0.46
  11   1  -4    4.09    0.36
 -11   1  -4    3.09    0.65
  11   1   4    3.30    0.32
 -11   2   4    1.10    0.30
 -11   2   4    1.12    0.23
  11   2  -4    1.48    0.25
 -11   2  -4    0.81    0.41
  11   2   4    1.38    0.21
  11   2   4    1.05    0.20
 -11   3   4    3.24    0.44
  11  -3   4    2.93    0.40
  11   3  -4    3.40    0.39
 -11   3   4    3.96    0.48
 -11   3  -4    2.15    0.57
  11   3   4    3.16    0.32
  11   3   4    3.88    0.35
  11  -4   4    6.89    0.56
 -11   4   4    5.69    0.60
 -11   4   4    5.49    0.63
  11   4  -4    5.86    0.53
  11   4   4    5.36    0.47
  11   4   4    4.21    0.42
 -11   4  -4    4.09    0.76
 -11   5   4    0.77    0.35
  11   5  -4    0.37    0.31
  11  -5   4   -0.22    0.31
 -11   5   4    0.39    0.37
 -11   5  -4    0.30    0.41
  11   5   4    0.36    0.22
 -11   6   4    0.65    0.38
  11   6  -4    0.69    0.38
 -11   6   4    0.33    0.43
  11   6   4    0.27    0.24
 -11   6  -4    0.76    0.48
  11   7  -4    0.40    0.43
 -11   7   4    0.17    0.50
  11   7   4   -0.03    0.27
  11   0  -5    0.02    0.21
 -11   1   5    9.18    0.74
 -11   1   5    6.69    0.68
  11   1  -5   10.12    0.64
 -11   1  -5    7.51    1.03
 -11   2   5    3.23    0.40
 -11   2   5    2.93    0.44
  11   2  -5    4.73    0.41
 -11   2  -5    2.85    0.67
  11   2   5    3.24    0.33
  11   2   5    3.30    0.35
  11   3  -5    5.50    0.49
 -11   3   5    4.48    0.55
 -11   3   5    5.02    0.55
 -11   3  -5    4.14    0.81
  11   3   5    4.33    0.39
  11   3   5    4.86    0.43
 -11   4   5    1.37    0.40
  11   4  -5    1.82    0.36
 -11   4   5    1.45    0.36
  11   4   5    0.74    0.21
  11   4   5    1.27    0.24
 -11   4  -5    0.59    0.47
 -11   5   5    4.96    0.65
  11  -5   5    2.97    0.48
 -11   5   5    4.05    0.57
 -11   5  -5    2.29    0.67
  11   5   5    3.11    0.39
 -11   6   5    0.09    0.44
  11   6  -5   -0.69    0.37
 -11   6   5   -0.52    0.32
 -11   6  -5    0.23    0.49
  11   6   5   -0.09    0.21
 -11   7   5    0.68    0.55
  11   7   5    0.79    0.34
 -11   1   6    3.21    0.48
 -11   1  -6    3.40    0.77
 -11   2   6    1.16    0.32
 -11   2  -6    0.31    0.46
 -11   3   6    0.28    0.32
  11   3   6    0.29    0.17
 -11   3  -6    0.03    0.43
 -11   4   6    0.40    0.33
  11   4   6    0.24    0.19
 -11   4  -6    0.54    0.49
  11  -5   6   -0.49    0.29
 -11   5   6    0.59    0.39
 -11   5  -6   -0.27    0.47
 -11   6   6    0.62    0.50
  11  -6   6   -0.09    0.35
  11   6   6    0.06    0.23
 -11   1   7    5.78    0.63
 -11   2   7   -0.02    0.28
 -11   2  -7    0.44    0.53
 -11   3   7    0.37    0.30
 -11   3  -7    0.30    0.57
 -11   4   7    0.44    0.34
 -11   4  -7    0.64    0.58
  11   4   7    0.47    0.19
 -11   5   7    0.15    0.39
  11  -5   7    0.16    0.31
 -11   3   8    1.75    0.42
 -11   3  -8    1.07    0.71
 -11   4   8    0.19    0.38
  11   4   8    0.56    0.21
 -12   0   0    9.52    0.92
  12   0   0    9.74    0.63
  12   1   0    0.00    0.16
 -12   1   0   -0.01    0.23
  12   1   0   -0.03    0.15
  12  -1   0   -0.08    0.17
 -12   2   0    5.56    0.64
  12   2   0    6.28    0.48
  12   2   0    5.16    0.44
  12  -2   0    6.01    0.50
  12   3   0    1.81    0.29
 -12   3   0    1.74    0.38
 -12   3   0    1.70    0.39
  12   4   0   26.84    1.57
 -12   4   0   23.10    1.97
 -12   4   0   23.00    1.64
 -12   5   0    1.10    0.38
  12   5   0    1.35    0.31
 -12   5   0    0.71    0.35
 -12   6   0    6.39    0.86
  12   6   0    7.25    0.63
 -12   6   0    5.23    0.72
  12   7   0   -0.10    0.31
  12   0   1    8.20    0.55
 -12   0  -1    7.02    0.81
  12   0  -1    7.30    0.53
 -12   0   1    7.60    0.75
 -12   1   1    0.44    0.23
  12   1  -1    0.11    0.17
  12   1  -1    0.22    0.15
  12  -1   1    0.26    0.19
  12   1   1    0.18    0.16
 -12   1  -1    0.08    0.25
  12   1   1    0.48    0.17
  12  -1  -1    0.25    0.18
  12  -2   1    2.54    0.32
 -12   2   1    1.90    0.35
  12   2  -1    2.32    0.29
 -12   2  -1    1.96    0.41
  12   2   1    1.61    0.24
  12   2   1    2.15    0.27
 -12   3   1    0.49    0.24
  12   3  -1    0.40    0.21
  12  -3   1    0.64    0.24
 -12   3   1    0.64    0.29
 -12   3  -1    0.00    0.28
  12   3   1    0.80    0.21
 -12   4   1    0.31    0.28
  12   4  -1    0.55    0.25
 -12   4   1    0.60    0.29
 -12   4  -1    0.93    0.34
  12   4   1    0.66    0.23
 -12   4  -1    0.31    0.34
 -12   5   1    0.98    0.34
  12   5  -1    0.70    0.29
 -12   5   1    0.72    0.34
  12   5   1    0.74    0.26
 -12   5  -1    1.11    0.41
 -12   5  -1    1.65    0.38
 -12   6   1    0.03    0.34
 -12   6   1    0.35    0.33
  12   6  -1   -0.12    0.25
 -12   6  -1    0.00    0.37
 -12   6  -1    0.04    0.37
  12   6   1    0.13    0.25
  12   7  -1    0.08    0.32
  12   7   1   -0.04    0.30
 -12   0  -2    2.64    0.53
 -12   0   2    2.24    0.37
  12   0   2    2.87    0.31
  12  -1   2    1.00    0.23
 -12   1   2    0.81    0.24
  12   1  -2    0.87    0.20
 -12   1  -2    0.76    0.34
  12   1   2    1.20    0.21
 -12   2   2    4.66    0.50
  12  -2   2    4.55    0.43
  12   2  -2    4.45    0.41
 -12   2   2    4.03    0.49
  12   2   2    4.58    0.38
 -12   2  -2    3.76    0.62
  12   2   2    4.53    0.39
 -12   3   2    0.44    0.23
  12  -3   2    0.46    0.24
  12   3  -2    0.19    0.19
 -12   3   2    0.30    0.24
  12   3   2    0.46    0.18
 -12   3  -2   -0.09    0.30
  12   3   2    0.32    0.17
  12   4  -2    5.19    0.47
 -12   4   2    4.13    0.56
 -12   4   2    4.06    0.54
  12  -4   2    4.46    0.50
 -12   4  -2    3.72    0.66
  12   4   2    5.18    0.44
  12   5  -2    0.37    0.25
 -12   5   2    0.05    0.27
 -12   5   2    0.22    0.30
  12   5   2    0.29    0.23
 -12   5  -2    0.68    0.38
 -12   5  -2    0.47    0.38
 -12   6   2    0.72    0.40
  12   6  -2    0.21    0.27
 -12   6   2    0.24    0.35
 -12   6  -2    0.08    0.39
  12   6   2    0.31    0.26
 -12   6  -2    0.10    0.37
  12   7  -2    0.35    0.33
 -12   7   2   -0.16    0.42
  12   7   2    0.15    0.31
 -12   0  -3    4.75    0.74
  12   0   3    5.33    0.44
 -12   1   3    1.30    0.25
  12   1  -3    1.72    0.25
  12  -1   3    1.66    0.27
  12   1   3    1.69    0.25
 -12   1  -3    0.97    0.42
 -12   2   3    7.07    0.66
  12  -2   3    8.20    0.57
 -12   2   3    6.81    0.66
  12   2  -3    7.78    0.57
  12   2   3    7.80    0.55
  12   2   3    7.64    0.52
 -12   2  -3    5.07    0.81
  12  -3   3    1.69    0.30
 -12   3   3    1.29    0.28
 -12   3   3    1.73    0.35
  12   3  -3    1.51    0.27
 -12   3  -3    0.94    0.41
  12   3   3    1.62    0.24
  12   3   3    1.28    0.24
  12   4  -3    1.63    0.31
  12  -4   3    1.78    0.36
 -12   4   3    1.57    0.37
 -12   4   3    2.02    0.39
 -12   4  -3    1.06    0.46
  12   4   3    2.05    0.30
 -12   5   3    1.11    0.38
 -12   5   3    1.27    0.36
  12   5  -3    1.08    0.31
  12   5   3    0.91    0.26
 -12   5  -3    0.78    0.43
 -12   6   3    0.45    0.34
  12   6  -3    0.69    0.33
 -12   6   3    0.18    0.41
  12   6   3    0.36    0.26
 -12   6  -3    0.23    0.37
  12   7  -3    0.74    0.41
 -12   7   3    0.79    0.53
  12   7   3    0.43    0.33
  12   0   4    3.23    0.34
  12   0  -4    3.06    0.35
 -12   1   4    0.61    0.20
  12   1  -4    0.95    0.24
  12  -1   4    1.20    0.26
 -12   1  -4    0.47    0.40
  12   1   4    1.25    0.22
 -12   2   4    2.81    0.41
  12   2  -4    2.91    0.34
 -12   2   4    1.93    0.32
  12  -2   4    1.97    0.32
  12   2   4    2.78    0.30
 -12   2  -4    1.44    0.49
  12   2   4    2.49    0.29
  12  -3   4    0.25    0.23
 -12   3   4    0.19    0.28
  12   3  -4    0.24    0.23
 -12   3   4    0.23    0.21
  12   3   4    0.08    0.16
  12   3   4    0.23    0.17
 -12   3  -4   -0.32    0.35
 -12   4   4    1.63    0.39
  12  -4   4    1.42    0.38
 -12   4   4    1.30    0.35
  12   4  -4    1.75    0.34
  12   4   4    1.48    0.26
 -12   4  -4    1.44    0.51
  12  -5   4   -0.06    0.34
 -12   5   4   -0.13    0.29
 -12   5   4    0.03    0.36
  12   5  -4    0.27    0.30
 -12   5  -4   -0.23    0.40
  12   5   4    0.03    0.21
 -12   6   4    1.18    0.47
 -12   6   4    0.82    0.42
  12   6  -4    1.28    0.40
 -12   6  -4    0.76    0.48
  12   6   4    0.51    0.25
  12   7  -4    0.20    0.44
  12   7   4    1.03    0.35
  12   0  -5   14.29    0.97
  12   1  -5    2.62    0.32
 -12   1   5    1.37    0.39
  12   1   5    1.53    0.25
 -12   1  -5    1.51    0.55
  12   1   5    1.41    0.25
 -12   2   5    2.64    0.39
 -12   2   5    2.82    0.45
  12   2  -5    4.30    0.43
  12   2   5    2.85    0.32
  12   2   5    3.07    0.34
 -12   2  -5    3.03    0.68
 -12   3   5    2.76    0.39
  12  -3   5    1.29    0.33
  12   3  -5    3.01    0.40
 -12   3   5    1.82    0.41
  12   3   5    2.87    0.32
 -12   3  -5    1.77    0.56
  12   3   5    2.30    0.31
 -12   4   5    0.48    0.35
  12   4  -5    0.15    0.30
 -12   4   5   -0.10    0.26
  12  -4   5    0.22    0.30
  12   4   5    0.21    0.19
 -12   4  -5    0.34    0.44
 -12   5   5    2.30    0.50
  12  -5   5    1.38    0.43
 -12   5   5    1.73    0.42
  12   5   5    0.96    0.28
 -12   5  -5    1.14    0.54
 -12   6   5    0.41    0.41
 -12   6   5    0.65    0.49
  12   6  -5    0.61    0.38
  12   6   5    0.25    0.26
 -12   1   6    1.39    0.36
 -12   1  -6    0.73    0.53
 -12   2   6    3.56    0.50
  12   2   6    3.06    0.32
 -12   2  -6    2.98    0.73
 -12   3   6    1.39    0.38
 -12   3  -6    1.15    0.58
  12   3   6    1.29    0.23
 -12   4   6    2.57    0.48
 -12   4  -6    1.29    0.59
 -12   5   6    0.08    0.34
 -12   5   6    0.52    0.42
  12  -5   6   -0.01    0.33
 -12   5  -6    0.25    0.54
 -12   6   6    2.13    0.55
 -12   6   6    2.33    0.59
 -12   1   7   -0.22    0.29
 -12   2   7    0.43    0.30
 -12   2  -7   -0.08    0.48
 -12   3   7    0.42    0.33
 -12   3  -7    0.85    0.56
 -12   4   7    0.39    0.37
 -12   4  -7   -0.16    0.52
  12   4   7   -0.03    0.19
  12  -5   7   -0.18    0.34
 -12   5   7    0.63    0.43
 -12   2   8    1.22    0.41
 -12   3   8    0.43    0.37
 -12   4   8    1.47    0.45
  12   4   8    1.77    0.28
 -13   0   0    0.16    0.26
  13   0   0    0.31    0.19
  13   1   0    2.57    0.30
 -13   1   0    1.58    0.39
  13  -1   0    2.02    0.30
 -13   2   0   11.99    1.15
  13   2   0   13.87    0.89
  13   3   0    0.18    0.23
 -13   3   0    0.69    0.31
  13   4   0    0.74    0.25
 -13   4   0    0.34    0.32
 -13   4   0    0.36    0.30
 -13   5   0    5.61    0.66
  13   5   0    7.12    0.61
 -13   5   0    6.73    0.84
 -13   6   0    0.30    0.37
 -13   6   0    0.43    0.40
  13   6   0    0.37    0.29
  13   7   0    2.17    0.45
 -13   7   0    1.76    0.56
  13   0   1    0.09    0.17
 -13   0   1   -0.16    0.22
 -13   0  -1   -0.20    0.26
 -13   1   1    3.88    0.54
  13  -1   1    4.64    0.44
  13   1  -1    4.04    0.40
  13   1   1    4.31    0.40
 -13   1  -1    4.04    0.61
  13   1   1    4.88    0.41
  13   2  -1    1.27    0.26
 -13   2   1    1.35    0.33
  13  -2   1    1.54    0.29
 -13   2  -1    1.05    0.37
  13   2   1    1.61    0.26
 -13   3   1    2.31    0.43
  13   3  -1    2.52    0.34
 -13   3   1    2.18    0.41
  13   3   1    2.53    0.33
 -13   3  -1    2.38    0.49
  13   4  -1    1.35    0.30
 -13   4   1    1.02    0.34
 -13   4   1    1.62    0.39
  13   4   1    1.80    0.30
 -13   4  -1    1.53    0.42
 -13   5   1    1.79    0.44
  13   5  -1    1.57    0.34
 -13   5   1    1.85    0.42
 -13   5  -1    1.31    0.45
 -13   5  -1    1.49    0.41
  13   5   1    1.93    0.33
 -13   6   1    0.19    0.36
 -13   6   1    0.06    0.37
  13   6  -1    0.04    0.26
  13   6   1    0.87    0.31
 -13   6  -1    0.59    0.40
 -13   6  -1    0.47    0.41
  13   7  -1    0.56    0.36
  13   7   1    0.44    0.34
  13   0   2    0.16    0.18
 -13   0  -2   -0.01    0.31
 -13   0   2    0.02    0.22
  13  -1   2    1.03    0.24
 -13   1   2    0.74    0.26
  13   1  -2    0.68    0.22
  13   1   2    1.01    0.22
 -13   1  -2    0.94    0.36
  13   1   2    0.92    0.22
  13   2  -2    0.32    0.20
  13  -2   2   -0.14    0.21
 -13   2   2    0.30    0.21
  13   2   2    0.21    0.17
  13   2   2    0.47    0.20
 -13   2  -2    0.02    0.30
 -13   3   2    3.97    0.54
  13  -3   2    5.45    0.52
  13   3  -2    4.69    0.44
 -13   3   2    3.88    0.53
  13   3   2    4.94    0.42
 -13   3  -2    3.57    0.64
 -13   4   2    2.06    0.40
  13   4  -2    2.60    0.34
 -13   4   2    2.15    0.42
  13   4   2    2.44    0.34
 -13   4  -2    2.28    0.52
 -13   5   2    0.58    0.34
 -13   5   2    0.82    0.34
  13   5  -2    1.02    0.30
 -13   5  -2    0.95    0.41
  13   5   2    0.61    0.27
 -13   6   2   -0.01    0.34
  13   6  -2    0.16    0.25
 -13   6   2    0.02    0.30
 -13   6  -2    0.09    0.39
 -13   6  -2   -0.11    0.42
  13   6   2   -0.11    0.24
 -13   7   2    0.66    0.46
  13   7  -2    0.55    0.36
  13   7   2   -0.26    0.30
 -13   0   3    0.07    0.19
 -13   0  -3    0.05    0.34
  13   0   3    0.09    0.19
  13  -1   3    6.11    0.50
 -13   1   3    4.65    0.56
  13   1  -3    6.04    0.48
  13   1   3    6.12    0.48
 -13   1  -3    5.30    0.80
  13   1   3    5.88    0.47
 -13   2   3    0.36    0.21
  13  -2   3    0.65    0.25
  13   2  -3    0.40    0.21
 -13   2   3    0.56    0.31
  13   2   3    0.63    0.20
 -13   2  -3   -0.02    0.31
  13   2   3    0.60    0.20
 -13   3   3    2.92    0.42
  13   3  -3    3.31    0.37
 -13   3   3    2.82    0.44
  13  -3   3    3.04    0.41
  13   3   3    2.96    0.35
 -13   3  -3    2.24    0.55
  13  -4   3    0.09    0.29
  13   4  -3   -0.04    0.23
 -13   4   3    0.03    0.23
 -13   4   3   -0.18    0.27
 -13   4  -3   -0.11    0.32
  13   4   3   -0.07    0.20
 -13   5   3    1.85    0.42
  13   5  -3    1.21    0.32
 -13   5   3    1.94    0.44
 -13   5  -3    1.21    0.48
  13   5   3    1.22    0.31
 -13   6   3    0.22    0.36
  13   6  -3   -0.04    0.29
 -13   6   3    0.50    0.44
  13   6   3    0.06    0.26
 -13   6  -3   -0.29    0.39
  13   7  -3    0.01    0.35
 -13   7   3   -0.10    0.48
  13   7   3    0.22    0.33
  13   0  -4    0.00    0.19
  13   0   4   -0.30    0.18
  13  -1   4    6.01    0.53
  13   1  -4    6.28    0.52
  13   1   4    6.25    0.49
 -13   1  -4    5.21    0.85
  13   1   4    5.58    0.48
  13  -2   4    2.55    0.35
  13   2  -4    2.93    0.35
 -13   2   4    1.59    0.32
 -13   2   4    2.24    0.42
 -13   2  -4    1.44    0.51
  13   2   4    2.08    0.28
  13   2   4    2.53    0.30
 -13   3   4    0.46    0.23
  13  -3   4    0.69    0.27
  13   3  -4    0.88    0.27
 -13   3   4    1.13    0.35
  13   3   4    0.32    0.18
 -13   3  -4    0.54    0.42
  13   3   4    0.63    0.21
  13   4  -4    2.46    0.37
 -13   4   4    2.12    0.41
 -13   4   4    2.34    0.47
  13  -4   4    2.27    0.42
 -13   4  -4    1.34    0.53
  13   4   4    2.53    0.33
 -13   5   4   -0.05    0.28
  13   5  -4    0.31    0.30
 -13   5   4   -0.03    0.39
  13   5   4   -0.14    0.22
 -13   5  -4    0.37    0.41
 -13   6   4    0.23    0.34
 -13   6   4    0.73    0.47
  13   6  -4    0.55    0.39
  13   6   4    0.01    0.26
  13   0   5   -0.28    0.23
  13   0  -5    0.38    0.24
  13   1  -5   16.50    0.99
 -13   1  -5   11.19    1.42
  13   1   5   13.56    0.87
 -13   2   5   -0.22    0.30
  13  -2   5   -0.28    0.24
  13   2  -5    0.22    0.25
 -13   2  -5   -0.16    0.38
  13   2   5   -0.09    0.18
  13   2   5   -0.05    0.17
 -13   3   5    3.27    0.52
 -13   3   5    2.47    0.42
  13   3  -5    3.25    0.42
  13   3   5    3.35    0.37
 -13   3  -5    2.10    0.62
  13   3   5    2.84    0.34
 -13   4   5    0.59    0.28
 -13   4   5    0.53    0.37
  13  -4   5    0.74    0.36
  13   4  -5    0.99    0.35
  13   4   5    0.53    0.23
 -13   4  -5    0.43    0.46
 -13   5   5    1.45    0.41
  13   5  -5    1.75    0.42
 -13   5   5    1.65    0.50
 -13   5  -5    1.38    0.56
  13   5   5    0.82    0.29
 -13   6   5   -0.24    0.47
  13   6  -5    0.64    0.38
 -13   6   5   -0.35    0.36
  13   6   5    0.19    0.26
  13   0  -6   -0.49    0.24
  13  -1  -6    7.64    0.65
 -13   2   6   -0.01    0.31
  13   2   6    0.13    0.18
 -13   2  -6    0.47    0.52
 -13   3   6    0.24    0.33
 -13   3  -6   -0.15    0.44
  13   3   6    0.21    0.18
 -13   4   6    1.58    0.43
  13  -4   6    0.40    0.37
 -13   4  -6    0.98    0.57
 -13   5   6    0.15    0.40
  13  -5   6   -0.37    0.35
 -13   2   7    0.19    0.33
 -13   2  -7    0.02    0.52
 -13   3   7    0.24    0.34
  13   3   7    0.07    0.18
 -13   3  -7    0.33    0.53
 -13   4   7    0.53    0.40
 -13   2   8    0.18    0.37
 -13   3   8    0.32    0.37
 -14   0   0    3.33    0.55
  14   1   0    2.36    0.33
 -14   1   0    1.77    0.42
  14   2   0    1.44    0.28
 -14   2   0    0.78    0.33
  14   3   0    4.66    0.46
 -14   3   0    4.16    0.62
 -14   4   0    0.19    0.33
 -14   4   0    0.78    0.34
  14   4   0    0.78    0.26
 -14   5   0    0.87    0.40
  14   5   0    1.49    0.34
 -14   5   0    1.54    0.46
 -14   6   0    0.09    0.37
  14   6   0    0.12    0.29
 -14   6   0    0.53    0.40
  14   7   0    0.55    0.34
 -14   7   0   -0.33    0.42
  14   0   1    9.02    0.65
 -14   0   1    8.14    0.85
 -14   0  -1    8.03    0.93
  14   1  -1    0.31    0.21
 -14   1   1    0.07    0.26
  14   1   1    0.36    0.19
 -14   1  -1    0.03    0.30
 -14   2   1    1.75    0.38
  14   2  -1    2.33    0.34
 -14   2  -1    1.62    0.43
  14   2   1    2.54    0.33
  14   3  -1    4.85    0.48
 -14   3   1    3.80    0.59
 -14   3  -1    3.95    0.65
  14   3   1    5.21    0.46
 -14   4   1    0.98    0.33
 -14   4   1    0.54    0.35
  14   4  -1    0.62    0.26
 -14   4  -1    0.58    0.36
  14   4   1    0.59    0.25
  14   5  -1    1.99    0.36
 -14   5   1    1.54    0.46
 -14   5   1    2.22    0.44
 -14   5  -1    1.23    0.47
  14   5   1    1.90    0.34
 -14   5  -1    1.71    0.47
 -14   6   1    0.30    0.37
  14   6  -1    0.27    0.28
 -14   6   1    0.53    0.38
  14   6   1    0.45    0.28
 -14   6  -1   -0.26    0.42
 -14   6  -1    0.28    0.40
  14   7  -1   -0.14    0.33
 -14   7   1    0.06    0.44
  14   7   1    0.23    0.33
  14   0   2    3.32    0.36
 -14   0   2    2.27    0.43
 -14   0  -2    3.25    0.63
  14   1  -2    2.21    0.32
 -14   1   2    2.21    0.40
  14  -1   2    2.49    0.36
  14   1   2    2.42    0.31
 -14   1  -2    1.73    0.48
  14   1   2    3.22    0.35
 -14   2   2    2.22    0.40
  14   2  -2    3.10    0.37
  14  -2   2    3.21    0.40
  14   2   2    3.28    0.36
 -14   2  -2    2.31    0.54
  14   3  -2    4.37    0.44
 -14   3   2    4.31    0.56
 -14   3   2    3.63    0.55
 -14   3  -2    3.82    0.67
  14   3   2    4.56    0.43
 -14   4   2    0.97    0.34
 -14   4   2    0.58    0.31
  14   4  -2    1.33    0.29
  14   4   2    1.10    0.27
 -14   4  -2    0.98    0.45
 -14   5   2    0.52    0.34
 -14   5   2    0.66    0.35
  14   5  -2    0.84    0.30
 -14   5  -2    1.16    0.47
  14   5   2    0.65    0.28
 -14   6   2    1.03    0.44
  14   6  -2    1.32    0.34
 -14   6   2    0.71    0.43
  14   6   2    1.09    0.34
 -14   7   2    0.22    0.47
  14   7  -2    0.07    0.36
  14   7   2    0.12    0.32
 -14   0  -3    0.28    0.40
  14   0   3    0.90    0.24
  14   0  -3    0.34    0.20
  14  -1   3    1.12    0.30
  14   1  -3    1.72    0.28
 -14   1   3    1.55    0.32
  14   1   3    1.81    0.28
  14   1   3    1.51    0.26
 -14   1  -3    1.55    0.48
  14   2  -3    0.22    0.20
 -14   2   3    0.05    0.18
  14  -2   3    0.55    0.27
 -14   2  -3    0.07    0.35
  14   2   3    0.12    0.20
  14   2   3   -0.12    0.16
 -14   3   3    0.13    0.29
  14   3  -3    0.52    0.23
  14  -3   3   -0.20    0.25
 -14   3   3    0.16    0.23
 -14   3  -3    0.28    0.37
  14   3   3    0.13    0.20
 -14   4   3    2.38    0.45
  14   4  -3    2.52    0.37
 -14   4   3    2.46    0.47
  14   4   3    3.04    0.38
 -14   4  -3    2.49    0.59
 -14   5   3    0.62    0.32
 -14   5   3   -0.27    0.34
  14   5  -3    0.16    0.27
  14   5   3    0.14    0.23
 -14   5  -3    0.69    0.46
 -14   6   3    1.03    0.43
  14   6  -3    1.56    0.38
 -14   6   3    0.94    0.49
  14   6   3    1.17    0.33
  14   0   4    1.38    0.29
  14   0  -4    1.74    0.29
  14   1  -4    0.23    0.22
  14  -1   4    0.22    0.25
 -14   1  -4    0.24    0.39
  14   1   4    0.55    0.21
  14   1   4    0.59    0.23
 -14   2   4   -0.04    0.32
  14  -2   4   -0.38    0.25
  14   2  -4    0.37    0.23
 -14   2  -4    0.00    0.35
  14   2   4    0.06    0.18
  14   2   4    0.07    0.19
  14  -3   4    0.20    0.30
 -14   3   4    0.29    0.35
 -14   3   4    0.51    0.26
  14   3  -4    1.07    0.29
 -14   3  -4    0.80    0.44
  14   3   4    0.70    0.23
 -14   4   4    1.59    0.36
  14   4  -4    2.31    0.37
 -14   4   4    1.27    0.41
 -14   4  -4    0.88    0.51
  14   4   4    1.89    0.32
  14   5  -4    0.11    0.31
 -14   5   4    0.38    0.33
 -14   5   4    0.29    0.37
  14   5   4    0.10    0.26
 -14   5  -4    0.77    0.47
 -14   6   4    2.39    0.60
 -14   6   4    1.65    0.49
  14   6  -4    2.56    0.48
  14   6   4    2.17    0.40
  14   0   5    0.29    0.24
  14   0  -5    0.22    0.25
  14   1  -5    1.13    0.29
  14  -1   5    0.81    0.29
 -14   1  -5    0.44    0.47
  14   1   5    0.81    0.24
  14   2  -5    0.91    0.30
 -14   2   5    0.72    0.38
  14   2   5    0.71    0.23
 -14   2  -5    0.42    0.43
 -14   3   5    0.45    0.34
  14  -3   5    1.01    0.36
  14   3  -5    1.28    0.33
 -14   3  -5    0.74    0.53
  14   3   5    0.98    0.25
  14  -4   5    2.17    0.45
  14   4  -5    3.10    0.46
 -14   4   5    2.31    0.49
 -14   4  -5    2.52    0.66
  14   4   5    2.24    0.34
  14   5  -5    0.99    0.39
 -14   5   5    0.77    0.45
 -14   5   5    1.04    0.39
  14   5   5    1.20    0.31
  14   0  -6    0.51    0.28
  14  -1  -6    0.20    0.27
  14   1   6    0.28    0.22
 -14   2   6    0.39    0.34
  14   2   6    0.58    0.21
 -14   2  -6    0.42    0.51
 -14   3   6    0.61    0.35
  14   3   6    0.44    0.22
 -14   3  -6    0.60    0.51
  14  -4   6    0.48    0.34
  14   4  -6    0.18    0.32
 -14   4   6    0.25    0.39
 -14   5   6   -0.01    0.41
 -14   2   7    0.46    0.36
 -14   2  -7    0.33    0.52
 -14   3   7    0.19    0.32
  14   3   7    0.09    0.20
 -14   4   7    0.55    0.40
 -14   2   8    0.11    0.36
 -15   0   0   -0.14    0.30
 -15   1   0    2.25    0.48
  15   1   0    2.88    0.37
  15   2   0    6.95    0.58
 -15   2   0    5.97    0.77
 -15   3   0    0.04    0.27
  15   3   0    0.30    0.23
 -15   4   0    0.05    0.29
  15   4   0   -0.04    0.24
 -15   5   0    2.98    0.61
  15   5   0    5.02    0.53
 -15   5   0    2.86    0.56
 -15   6   0    0.06    0.40
  15   6   0   -0.23    0.29
 -15   0  -1   -0.21    0.31
 -15   0   1    0.28    0.30
 -15   1   1    2.77    0.51
  15   1  -1    3.81    0.42
  15   1   1    4.44    0.44
 -15   1  -1    2.28    0.52
 -15   2   1    2.38    0.47
  15   2  -1    2.96    0.39
  15   2   1    2.88    0.37
 -15   2  -1    2.79    0.55
 -15   3   1    0.50    0.29
  15   3  -1    0.43    0.25
  15   3   1    0.53    0.24
 -15   3  -1    0.85    0.38
 -15   4   1    0.58    0.33
  15   4  -1    0.61    0.28
 -15   4   1    0.53    0.36
  15   4   1    0.74    0.27
 -15   4  -1    0.16    0.34
 -15   5   1    0.56    0.39
 -15   5   1    0.53    0.35
  15   5  -1    0.40    0.29
 -15   5  -1    0.38    0.39
  15   5   1    0.22    0.27
  15   6  -1   -0.02    0.30
 -15   6   1   -0.20    0.36
 -15   6   1   -0.03    0.40
  15   6   1   -0.09    0.29
 -15   0  -2   -0.12    0.37
 -15   0   2    0.01    0.26
  15   1  -2    8.14    0.64
 -15   1   2    6.68    0.78
  15   1   2    9.52    0.64
 -15   1  -2    5.74    0.89
  15   2  -2    3.44    0.40
 -15   2   2    3.05    0.47
  15   2   2    3.61    0.41
 -15   2  -2    2.31    0.55
  15   3  -2    0.14    0.23
 -15   3   2    0.00    0.23
  15   3   2    0.16    0.21
 -15   3  -2   -0.17    0.32
 -15   4   2    0.44    0.34
 -15   4   2    0.40    0.29
  15   4  -2    0.56    0.27
 -15   4  -2    0.42    0.39
  15   4   2    0.98    0.28
  15   5  -2    0.42    0.28
 -15   5   2    0.95    0.39
 -15   5   2    0.50    0.31
  15   5   2    0.58    0.28
 -15   5  -2    0.94    0.48
 -15   6   2    0.41    0.40
  15   6  -2    0.19    0.30
 -15   6   2    0.34    0.39
  15   6   2    0.06    0.30
  15   0   3   -0.10    0.20
  15   0  -3   -0.01    0.20
  15  -1   3   -0.27    0.22
  15   1  -3    0.03    0.20
 -15   1  -3   -0.20    0.34
  15   1   3    0.45    0.22
 -15   2   3    0.08    0.22
  15  -2   3    0.02    0.28
  15   2  -3    0.54    0.24
  15   2   3    0.26    0.22
 -15   2  -3    0.47    0.37
 -15   3   3    0.87    0.30
  15   3  -3    1.19    0.28
 -15   3   3    0.91    0.39
 -15   3  -3    0.66    0.44
  15   3   3    1.28    0.27
  15   4  -3    0.75    0.27
 -15   4   3    1.07    0.41
 -15   4   3    0.63    0.30
 -15   4  -3    0.31    0.42
  15   4   3    0.75    0.26
 -15   5   3   -0.10    0.34
  15   5  -3    0.27    0.31
 -15   5   3    0.18    0.32
 -15   5  -3    0.00    0.41
  15   5   3    0.10    0.24
 -15   6   3    0.25    0.42
 -15   6   3   -0.13    0.41
  15   6  -3    0.30    0.30
  15   6   3    0.15    0.30
  15   0  -4   -0.11    0.21
  15   0   4    0.01    0.22
  15  -1   4    2.24    0.38
  15   1  -4    2.81    0.36
  15   1   4    2.43    0.34
  15   1   4    1.82    0.32
 -15   1  -4    2.17    0.62
  15   2  -4    3.06    0.37
  15  -2   4    2.38    0.42
  15   2   4    3.14    0.38
 -15   2  -4    2.41    0.66
  15  -3   4    0.75    0.33
  15   3  -4    0.91    0.27
 -15   3   4    0.65    0.37
  15   3   4    0.83    0.24
 -15   3  -4    0.38    0.41
  15   4  -4    1.05    0.32
 -15   4   4    0.79    0.34
 -15   4   4    1.00    0.38
  15   4   4    1.13    0.28
 -15   4  -4    0.36    0.45
 -15   5   4    0.31    0.33
 -15   5   4    0.61    0.41
  15   5  -4    0.58    0.35
  15   5   4    0.33    0.27
  15   0  -5   -0.16    0.25
  15   0   5    0.19    0.24
  15  -1   5    0.26    0.27
  15   1  -5    0.20    0.27
  15  -1  -5    0.39    0.25
  15   1   5    0.36    0.24
 -15   1  -5    0.32    0.47
  15  -2   5    1.77    0.39
  15   2  -5    2.23    0.36
  15   2   5    1.40    0.29
 -15   2  -5    1.00    0.54
  15   3  -5    0.20    0.31
 -15   3   5    0.14    0.37
  15  -3   5    0.20    0.31
 -15   3  -5    0.18    0.46
  15   3   5    0.53    0.24
 -15   4   5    1.53    0.43
  15   4  -5    1.41    0.40
  15   4   5    1.39    0.31
 -15   5   5    0.10    0.43
  15   5  -5   -0.10    0.34
  15   5   5   -0.18    0.24
  15   0   6    0.00    0.23
  15   0  -6   -0.10    0.27
  15  -1   6    1.80    0.37
  15   1  -6    2.89    0.41
  15  -1  -6    2.46    0.40
  15   1   6    1.53    0.31
  15   2   6    0.01    0.20
 -15   2  -6    0.48    0.53
  15  -3   6    0.75    0.36
 -15   3   6    1.18    0.45
  15   3  -6    1.66    0.40
  15  -4   6   -0.16    0.33
  15   4  -6    0.31    0.34
 -15   4   6    0.42    0.37
  15  -1  -7    0.32    0.33
  15  -2  -7    0.26    0.33
  15   2   7    0.26    0.20
 -15   3   7    0.07    0.37
 -16   0   0    0.42    0.35
 -16   1   0   -0.22    0.28
  16   1   0   -0.17    0.23
 -16   2   0    0.51    0.34
  16   2   0    0.97    0.27
  16   3   0    0.57    0.25
 -16   3   0    0.31    0.32
 -16   4   0    0.42    0.35
  16   4   0    0.09    0.27
  16   5   0    0.27    0.29
 -16   5   0    0.22    0.37
 -16   6   0   -0.22    0.45
  16   6   0   -0.03    0.31
 -16   0   1    8.76    0.95
 -16   0  -1    9.37    1.04
  16   1  -1    0.23    0.25
 -16   1   1   -0.03    0.28
 -16   1  -1    0.07    0.32
  16   1   1    0.62    0.27
 -16   2   1    1.25    0.39
  16   2  -1    1.89    0.33
 -16   2  -1    0.93    0.41
  16   2   1    2.17    0.34
 -16   3   1    0.06    0.26
  16   3  -1    0.00    0.23
  16   3   1   -0.35    0.22
 -16   3  -1   -0.03    0.31
  16   4  -1    0.32    0.28
 -16   4   1    0.07    0.31
 -16   4  -1    0.12    0.38
  16   4   1    0.31    0.26
 -16   5   1    0.00    0.33
  16   5  -1    0.28    0.30
 -16   5   1    0.21    0.37
  16   5   1    0.02    0.27
 -16   5  -1   -0.13    0.38
 -16   6   1    0.65    0.45
  16   6  -1    1.25    0.38
  16   6   1    1.20    0.38
 -16   0  -2    1.56    0.52
 -16   1   2    0.39    0.30
  16   1  -2    0.24    0.25
 -16   1  -2    0.07    0.37
  16   1   2    0.59    0.26
 -16   2   2    0.84    0.32
  16   2  -2    1.28    0.30
 -16   2  -2    0.74    0.41
  16   2   2    1.21    0.29
 -16   3   2   -0.12    0.24
  16   3  -2   -0.28    0.22
 -16   3  -2   -0.23    0.35
  16   3   2   -0.17    0.21
  16   4  -2    0.51    0.28
 -16   4   2    0.75    0.34
 -16   4   2    0.39    0.38
  16   4   2    0.50    0.26
 -16   4  -2    0.36    0.41
  16   5  -2    0.11    0.28
 -16   5   2    0.53    0.35
 -16   5   2    0.06    0.36
  16   5   2    0.44    0.28
 -16   5  -2   -0.15    0.43
 -16   6   2    0.11    0.40
  16   6  -2   -0.08    0.30
  16   6   2   -0.23    0.32
  16   0  -3    6.46    0.58
  16   1  -3    0.27    0.24
  16   1   3    0.45    0.26
 -16   1  -3    0.45    0.43
  16   2  -3    1.14    0.28
 -16   2  -3    1.16    0.48
  16   2   3    1.16    0.30
 -16   3   3    1.48    0.38
  16   3  -3    1.96    0.34
  16   3   3    2.24    0.34
 -16   3  -3    1.55    0.52
  16   4  -3    0.32    0.27
 -16   4   3    0.40    0.37
 -16   4   3    0.57    0.31
 -16   4  -3   -0.10    0.40
  16   4   3    0.17    0.24
 -16   5   3    0.58    0.37
 -16   5   3    0.08    0.37
  16   5  -3    0.60    0.32
  16   5   3    0.13    0.28
  16   0  -4    0.35    0.25
  16  -1   4    0.52    0.34
  16   1  -4    0.66    0.27
  16   1   4    1.09    0.29
 -16   1  -4    1.13    0.53
  16   2  -4    0.59    0.26
  16   2   4    0.13    0.25
 -16   2  -4    0.27    0.44
 -16   3   4    0.29    0.37
  16   3  -4    0.63    0.28
 -16   3  -4    0.49    0.46
  16   3   4    0.55    0.26
 -16   4   4    0.17    0.36
  16   4  -4    0.06    0.30
  16   4   4   -0.05    0.23
 -16   5   4    0.43    0.39
 -16   5   4    0.49    0.41
  16   5  -4    0.08    0.35
  16   5   4    0.35    0.29
  16   0  -5    3.03    0.41
  16   0   5    2.99    0.41
  16  -1   5    0.15    0.29
  16   1  -5   -0.16    0.27
 -16   1  -5    0.18    0.48
  16  -1  -5    0.43    0.27
  16  -2   5    0.31    0.32
  16   2  -5    0.74    0.31
 -16   2  -5    0.85    0.55
 -16   3   5    0.32    0.41
  16   3  -5    0.19    0.31
 -16   3  -5    0.60    0.55
  16   4  -5   -0.42    0.32
 -16   4   5    0.23    0.40
  16   4   5    0.48    0.26
  16   0  -6    0.40    0.31
  16   0   6    0.62    0.29
  16   1  -6    0.25    0.30
  16   1   6    0.32    0.25
  16  -1  -6    0.13    0.30
  16   2  -6    0.14    0.33
  16  -2   6    0.19    0.34
  16  -3   6   -0.41    0.31
  16   3  -6   -0.21    0.33
 -16   3   6    0.08    0.37
  16  -1  -7    0.06    0.33
  16  -2  -7    0.05    0.34
 -17   0   0    0.05    0.34
 -17   1   0    0.98    0.41
  17   1   0    1.27    0.33
  17   2   0   -0.15    0.24
 -17   2   0    0.35    0.33
 -17   3   0    0.31    0.34
  17   3   0   -0.23    0.23
 -17   4   0    0.75    0.41
  17   4   0    1.20    0.33
 -17   5   0    0.50    0.43
  17   5   0   -0.18    0.28
 -17   0  -1   -0.08    0.37
 -17   1   1    1.11    0.41
  17   1  -1    1.38    0.31
  17   1   1    1.80    0.35
 -17   1  -1    1.50    0.47
  17   2  -1    0.17    0.26
 -17   2   1    0.48    0.33
 -17   2  -1    0.39    0.36
  17   2   1    0.52    0.27
 -17   3   1    0.95    0.38
  17   3  -1    0.54    0.29
  17   3   1    1.14    0.30
 -17   3  -1    0.57    0.39
 -17   4   1    0.22    0.35
  17   4  -1    0.53    0.27
  17   4   1    0.24    0.26
 -17   4  -1    0.03    0.36
 -17   5   1    0.29    0.39
  17   5  -1    0.42    0.32
  17   5   1    0.47    0.31
  17   0  -2    0.22    0.25
  17   1  -2    6.52    0.58
  17   1   2    6.23    0.59
 -17   1  -2    4.53    0.81
 -17   2   2    0.13    0.31
  17   2  -2    0.79    0.28
 -17   2  -2    0.64    0.41
  17   2   2    0.80    0.29
 -17   3   2    0.36    0.32
  17   3  -2    0.60    0.28
 -17   3  -2    0.60    0.44
  17   3   2    1.30    0.31
 -17   4   2    0.37    0.33
  17   4  -2    0.21    0.27
  17   4   2    0.56    0.29
 -17   4  -2   -0.15    0.37
 -17   5   2    0.88    0.43
 -17   5   2    0.41    0.40
  17   5  -2    0.46    0.31
  17   5   2    0.76    0.32
  17   0  -3    0.13    0.26
  17   1  -3    3.25    0.43
  17   1   3    4.72    0.50
 -17   1  -3    1.84    0.65
  17   2  -3    2.22    0.35
 -17   2  -3    1.94    0.58
  17   2   3    1.97    0.36
  17   3  -3    1.20    0.30
  17   3   3    1.03    0.29
 -17   3  -3    0.64    0.45
 -17   4   3    0.01    0.39
  17   4  -3    0.21    0.28
 -17   4   3    0.26    0.34
  17   4   3    0.23    0.27
 -17   5   3    0.03    0.41
 -17   5   3    0.40    0.37
  17   5  -3    0.26    0.32
  17   5   3    0.17    0.29
  17   0  -4   -0.24    0.24
  17   1  -4   -0.15    0.25
 -17   1  -4    0.29    0.46
  17   1   4   -0.11    0.26
  17   2  -4    1.23    0.31
 -17   2  -4    1.06    0.53
  17   2   4    0.69    0.30
  17   3  -4    0.07    0.27
 -17   3  -4    0.77    0.49
  17   3   4    0.48    0.27
 -17   4   4    0.22    0.42
  17   4  -4   -0.14    0.30
  17   4   4    0.15    0.26
  17   0  -5   -0.18    0.25
  17   1  -5   -0.02    0.28
  17  -1  -5    0.39    0.27
  17   2  -5    0.03    0.29
  17   3  -5    0.60    0.34
 -17   4   5   -0.11    0.41
  17   4  -5   -0.35    0.34
  17   0  -6    0.44    0.32
  17   1  -6    2.00    0.40
  17  -1  -6    2.12    0.42
  17   2  -6    0.34    0.33
  17   3  -6    0.42    0.36
  17   0   7   -0.08    0.28
 -18   0   0    0.11    0.37
  18   1   0   -0.23    0.28
 -18   1   0    0.57    0.38
  18   2   0    1.34    0.34
 -18   2   0    0.63    0.39
 -18   3   0    0.22    0.36
  18   3   0    0.02    0.28
 -18   4   0    0.70    0.43
  18   4   0    0.94    0.33
  18   5   0    0.38    0.32
 -18   0  -1    0.55    0.43
  18   1  -1    0.48    0.30
 -18   1  -1    0.51    0.41
  18   1   1    0.92    0.33
 -18   2   1    0.10    0.33
  18   2  -1   -0.27    0.27
  18   2   1   -0.05    0.26
 -18   2  -1    0.07    0.37
 -18   3   1   -0.02    0.32
  18   3  -1    0.50    0.29
 -18   3  -1    0.28    0.40
  18   3   1    0.46    0.30
  18   4  -1   -0.18    0.27
 -18   4   1   -0.02    0.35
  18   4   1    0.48    0.29
 -18   4  -1   -0.11    0.36
  18   5  -1    0.03    0.31
  18   5   1   -0.23    0.29
  18   0  -2    1.57    0.35
  18   1  -2    1.54    0.35
 -18   1  -2    0.79    0.47
  18   1   2    1.59    0.36
  18   2  -2    1.29    0.35
 -18   2  -2    1.24    0.52
  18   2   2    1.85    0.37
  18   3  -2    1.29    0.33
  18   3   2    1.09    0.32
 -18   3  -2    0.90    0.48
  18   4  -2    1.09    0.34
 -18   4   2    0.93    0.42
  18   4   2    1.16    0.33
  18   0  -3    1.25    0.32
  18   1  -3    1.22    0.33
 -18   1  -3    0.61    0.51
  18   1   3    1.20    0.36
  18   2  -3    0.35    0.28
  18   2   3    0.64    0.32
 -18   2  -3    0.24    0.44
  18   3  -3    1.05    0.31
 -18   3  -3    0.24    0.46
  18   3   3    0.71    0.30
  18   4  -3    0.05    0.29
  18   4   3   -0.22    0.27
  18   0  -4   -0.30    0.26
  18   1  -4    0.28    0.28
  18  -1  -4    0.47    0.27
 -18   1  -4    0.35    0.52
  18   1   4    0.09    0.29
  18   2  -4    0.26    0.27
 -18   2  -4    0.52    0.51
  18   2   4    0.01    0.26
  18   3  -4   -0.02    0.27
  18   3   4    0.26    0.28
  18   0  -5    0.00    0.28
  18   1  -5   -0.06    0.28
  18  -1  -5    0.27    0.29
  18   2  -5    0.34    0.32
  18   3  -5   -0.33    0.31
  18   0  -6    3.58    0.50
  18   1  -6    0.62    0.35
  18  -1  -6    0.06    0.35
 -19   1   0    0.00    0.36
  19   1   0   -0.32    0.30
 -19   2   0    0.16    0.37
  19   2   0    0.02    0.29
  19   3   0    0.39    0.30
 -19   3   0    0.08    0.38
  19   4   0    0.28    0.31
 -19   4   0   -0.15    0.39
  19   0  -1    0.17    0.30
  19   1  -1    0.12    0.31
 -19   1  -1    0.26    0.43
  19   1   1   -0.16    0.32
  19   2  -1   -0.19    0.29
 -19   2  -1    0.18    0.37
  19   2   1    0.22    0.31
 -19   3   1    0.07    0.36
  19   3  -1    0.35    0.31
 -19   3  -1   -0.15    0.37
  19   3   1    0.17    0.29
 -19   4   1    0.65    0.42
  19   4   1   -0.33    0.27
  19   0  -2    0.03    0.29
  19   1  -2    1.09    0.35
  19   1   2    0.50    0.36
 -19   1  -2    0.52    0.48
  19   2  -2    1.11    0.35
  19   2   2    0.78    0.35
 -19   2  -2    0.40    0.47
  19   3  -2    0.37    0.32
 -19   3  -2    0.53    0.47
  19   3   2    0.20    0.31
  19   4  -2    1.35    0.37
  19   4   2    1.06    0.35
  19   0  -3   -0.11    0.27
  19   1  -3    1.24    0.35
 -19   1  -3   -0.13    0.48
  19   1   3    1.29    0.38
  19   2  -3    0.11    0.28
 -19   2  -3    0.23    0.47
  19   2   3    0.36    0.32
  19   3  -3    0.68    0.31
  19   3   3    0.21    0.29
  19   0  -4   -0.53    0.26
  19   1  -4    0.01    0.29
  19   1   4    0.08    0.31
  19  -1  -4    0.01    0.27
  19   2  -4    0.21    0.28
  19   2   4    0.76    0.33
  19   0  -5   -0.29    0.28
  19   1  -5    0.32    0.31
  19  -1  -5    0.05    0.29
  20   0   0    0.46    0.33
  20   1   0   -0.04    0.32
  20   2   0   -0.19    0.31
 -20   3   0   -0.02    0.40
  20   3   0    0.16    0.30
  20   0  -1    0.22    0.33
  20   0   1   -0.23    0.31
  20   1  -1    0.37    0.34
  20   1   1   -0.07    0.36
 -20   1  -1   -0.04    0.43
  20   2  -1   -0.06    0.31
 -20   2  -1   -0.16    0.42
  20   2   1    0.02    0.31
  20   3  -1   -0.38    0.28
  20   3   1    0.15    0.32
  20   0  -2    0.73    0.36
  20   1  -2   -0.08    0.32
  20   1   2   -0.44    0.34
 -20   1  -2   -0.10    0.45
  20   2  -2    0.85    0.36
 -20   2  -2    0.58    0.46
  20   2   2    0.53    0.36
  20   0  -3    0.14    0.32
  20   1  -3   -0.02    0.31
  20   1   3    0.21    0.35
 -20   1  -3    0.22    0.57
  20   2  -3    0.10    0.30
  20   2   3    0.33    0.35
  20   0  -4    0.34    0.32
  21   0   0   -0.44    0.32
  21   1   0    1.22    0.42
  21   0  -1    0.10    0.36
  21   0   1    0.04    0.37
  21   1  -1   -0.25    0.31
  21   1   1    0.01    0.37
  21   0   2    0.10    0.39
;
_shelx_hkl_checksum     83322
_shelx_res_file
;
    shelx.res created by SHELXL-2014/7
TITL RJHT10
CELL  0.71073  17.9639   8.0234   9.7761   90.000   90.000   90.000
ZERR     4.00   0.0033   0.0015   0.0019    0.000    0.000    0.000
LATT  -1
SYMM  - X, - Y, 1/2 + Z
SYMM  1/2 - X,   Y, 1/2 + Z
SYMM  1/2 + X, - Y,   Z
SFAC  C    H    O    S    CL
UNIT  60 52 8 4 4
MERG   2
FMAP   2
PLAN   -1
SIZE     0.122   0.209   0.420
ACTA
BOND   $H
CONF
MPLA  C10 > C15
MPLA  C1 > C6
MPLA  O1 C7 C8
MPLA  C10 > C15 O2 C9
MPLA  C8 C9 O1 O2
MPLA  C1 > C6
MPLA  C8 C9 O1 O2
MPLA  C10 > C15
L.S.  18
TEMP    20.00
WGHT    0.043000    0.326400
FVAR       0.17402
CL1   5    0.361208    0.317667    1.068727    11.00000    0.11472    0.11001 =
         0.05007   -0.00644    0.01070    0.03566
S1    4    0.419343    0.249182    0.439002    11.00000    0.09771    0.05191 =
         0.04414    0.00526   -0.00601    0.00996
O1    3    0.551072    0.091903    0.490944    11.00000    0.07150    0.06825 =
         0.04512    0.00105   -0.00180   -0.01176
O2    3    0.465401   -0.125338    0.607043    11.00000    0.10325    0.06568 =
         0.03667    0.00899   -0.00758   -0.00974
C1    1    0.378561    0.294260    0.894591    11.00000    0.07445    0.05449 =
         0.04233   -0.00330    0.00530    0.02182
C2    1    0.325444    0.219337    0.814713    11.00000    0.07547    0.06096 =
         0.07132   -0.00215    0.01414    0.00183
AFIX  43
H2    2    0.281243    0.180555    0.852657    11.00000   -1.20000
AFIX   0
C3    1    0.339574    0.202811    0.674418    11.00000    0.07320    0.05370 =
         0.06636   -0.00611   -0.00528   -0.00028
AFIX  43
H3    2    0.304773    0.150553    0.618552    11.00000   -1.20000
AFIX   0
C4    1    0.404484    0.263222    0.618606    11.00000    0.07420    0.03605 =
         0.04833    0.00071   -0.00276    0.00897
C5    1    0.456469    0.338521    0.701856    11.00000    0.06772    0.05058 =
         0.05535   -0.00358    0.00087    0.00497
AFIX  43
H5    2    0.500502    0.379302    0.664673    11.00000   -1.20000
AFIX   0
C6    1    0.443210    0.353443    0.840418    11.00000    0.06807    0.05751 =
         0.05235   -0.01524   -0.00954    0.01354
AFIX  43
H6    2    0.478371    0.403832    0.896676    11.00000   -1.20000
AFIX   0
C7    1    0.600307    0.194987    0.416743    11.00000    0.08671    0.09228 =
         0.06303   -0.00449    0.00438   -0.02591
AFIX 137
H7A   2    0.607813    0.149244    0.327059    11.00000   -1.50000
H7B   2    0.647155    0.201096    0.463725    11.00000   -1.50000
H7C   2    0.579437    0.304729    0.408984    11.00000   -1.50000
AFIX   0
C8    1    0.482834    0.067734    0.427882    11.00000    0.06760    0.04909 =
         0.03441    0.00257    0.00339    0.00138
AFIX  13
H8    2    0.491452    0.042084    0.331160    11.00000   -1.20000
AFIX   0
C9    1    0.444741   -0.080385    0.494156    11.00000    0.07466    0.04556 =
         0.02756    0.00177    0.00899    0.00905
C10   1    0.383638   -0.169333    0.422541    11.00000    0.06054    0.04367 =
         0.03517   -0.00163    0.00636    0.00550
C11   1    0.353809   -0.309496    0.486856    11.00000    0.06703    0.05566 =
         0.05030    0.00845    0.00359    0.00549
AFIX  43
H11   2    0.371937   -0.343141    0.571577    11.00000   -1.20000
AFIX   0
C12   1    0.297404   -0.398057    0.424595    11.00000    0.07258    0.05329 =
         0.08106    0.00546    0.01224   -0.00654
AFIX  43
H12   2    0.278358   -0.492368    0.467418    11.00000   -1.20000
AFIX   0
C13   1    0.269118   -0.349990    0.301697    11.00000    0.07250    0.07606 =
         0.06949   -0.01124    0.00250   -0.01105
AFIX  43
H13   2    0.230570   -0.409721    0.261333    11.00000   -1.20000
AFIX   0
C14   1    0.298401   -0.211374    0.237722    11.00000    0.08839    0.09159 =
         0.04570   -0.00587   -0.01047   -0.00325
AFIX  43
H14   2    0.279414   -0.177404    0.153727    11.00000   -1.20000
AFIX   0
C15   1    0.355932   -0.122404    0.297802    11.00000    0.08194    0.05877 =
         0.04567    0.00052   -0.00280   -0.01254
AFIX  43
H15   2    0.375837   -0.030282    0.253129    11.00000   -1.20000
AFIX   0
HKLF 4  1.0  1.00  0.00  0.00  0.00  1.00  0.00  0.00  0.00  1.00
REM  RJHT10
REM R1 =  0.0481 for    1507 Fo > 4sig(Fo)  and  0.0722 for all    2081 data
REM    173 parameters refined using      1 restraints
END
WGHT      0.0430      0.3262
REM Highest difference peak  0.279,  deepest hole -0.178,  1-sigma level  0.045
Q1    1   0.4218  0.3060  1.0759  11.00000  0.05    0.28
;
_shelx_res_checksum     91320
data_global
_journal_date_recd_electronic     2018-04-17
_journal_date_accepted     2018-04-20
_journal_name_full     'Acta Crystallographica, Section E'
_journal_year     2018
_journal_volume     74
_journal_issue      5
_journal_page_first     703
_journal_page_last     708
_journal_paper_category     GO
_journal_paper_doi     10.1107/S2056989018006072
_journal_coeditor_code     HB7746
_publ_contact_author_name
;
Julio Zukerman-Schpector
;
_publ_contact_author_address
;
Laborat\'orio de Cristalografia, Esterodin\^amica e Modelagem Molecular,
Departamento de Qu\'imica
Universidade Federal de S\~ao Carlos,
13565-905 S\~ao Carlos
SP
Brazil
;
_publ_contact_author_email     'julio@power.ufscar.br'
_publ_contact_author_fax
;
+55 16 33518350
;
_publ_contact_author_phone
;
+55 16 33518208
;
_publ_section_title
;
2-[(4-Chlorophenyl)sulfanyl]-2-methoxy-1-phenylethan-1-one: crystal structure
and Hirshfeld surface analysis
;
_publ_section_title_footnote     .
loop_
    _publ_author_name
    _publ_author_footnote
    _publ_author_address
    'Caracelli, Ignez' .
;
Departamento de F\'isica
Universidade Federal de S\~ao Carlos,
13565-905 S\~ao Carlos
SP
Brazil
;
    'Zukerman-Schpector, Julio' .
;
Departamento de Qu\'imica
Universidade Federal de S\~ao Carlos,
13565-905 S\~ao Carlos
SP
Brazil
;
    'Traesel, Henrique J.' .
;
Instituto de Qu\'imica, Universidade de S\~ao Paulo,
05508-000 S\~ao Paulo, SP, Brazil
;
    'Olivato, Paulo R.' .
;
Instituto de Qu\'imica, Universidade de S\~ao Paulo,
05508-000 S\~ao Paulo, SP, Brazil
;
    'Jotani, Mukesh M.' .
;
Department of Physics, Bhavan's Sheth R. A. College of Science, Ahmedabad,
Gujarat 380001, India
;
    'Tiekink, Edward R. T.'
;
Additional correspondence author, e-mail: edwardt@sunway.edu.my.
;
;
Research Centre for Crystalline Materials,
School of Science and Technology,
Sunway University, 47500 Bandar Sunway,
Selangor Darul Ehsan, Malaysia
;
_publ_section_synopsis
;
A chiral methine-C atom connects the (4-chlorophenyl)sulfanyl, benzaldehyde and
methoxy residues in the racemic title compound. Supramolecular helical chains
are formed in the crystal, being sustained by methyl- and
methine-C---H...O(carbonyl) interactions.
;
