# Supplementary material for: 2-[(4-Chloro­phen­yl)sulfan­yl]-2-meth­oxy-1-phenyl­ethan-1-one: crystal structure and Hirshfeld surface analysis
Source: Acta Crystallogr E Crystallogr Commun. 2018 Apr 27;74(Pt 5):703–8. doi: 10.1107/S2056989018006072 (PMC5947492; doi:10.1107/S2056989018006072)
Supplement: Supplementary file 2 [file e-74-00703-Isup2.hkl]

data_I                                                                          
_shelx_title ' RJHT10'                                                          
_shelx_refln_list_code          4                                               
_shelx_F_calc_maximum      179.69                                               
_exptl_crystal_F_000       608.00                                               
_reflns_d_resolution_high  0.8414                                               
                                                                                
loop_                                                                           
 _space_group_symop_operation_xyz                                               
 'x, y, z'                                                                      
 '-x, -y, z+1/2'                                                                
 '-x+1/2, y, z+1/2'                                                             
 'x+1/2, -y, z'                                                                 
                                                                                
_cell_length_a    17.9639                                                       
_cell_length_b     8.0234                                                       
_cell_length_c     9.7761                                                       
_cell_angle_alpha  90.000                                                       
_cell_angle_beta   90.000                                                       
_cell_angle_gamma  90.000                                                       
                                                                                
_shelx_F_squared_multiplier     1.000                                           
                                                                                
loop_                                                                           
 _refln_index_h                                                                 
 _refln_index_k                                                                 
 _refln_index_l                                                                 
 _refln_F_squared_calc                                                          
 _refln_F_squared_meas                                                          
 _refln_F_squared_sigma                                                         
 _refln_observed_status                                                         
   2   0 -11        317.92        282.94        34.34 o                         
   4   0 -11        102.20        122.37        18.20 o                         
   6   0 -11         15.09         17.50        18.49 o                         
   1   1 -11        218.27        211.96        15.38 o                         
   2   1 -11          7.26         33.10         9.65 o                         
   3   1 -11         67.79         60.13        11.79 o                         
   4   1 -11         20.32         42.52         9.82 o                         
   5   1 -11        105.46        106.81        13.78 o                         
   6   1 -11         35.00         38.09        10.66 o                         
   1   2 -11         30.88         43.65         9.93 o                         
   2   2 -11        180.21        187.39        16.07 o                         
   3   2 -11         17.40         36.07         8.62 o                         
   4   2 -11         51.15         51.20        11.41 o                         
   5   2 -11          8.23          8.77         8.76 o                         
   1   3 -11         78.01         99.56        11.85 o                         
   0   0 -10        104.62        101.05        19.81 o                         
   2   0 -10         93.91         96.15        13.66 o                         
   4   0 -10         73.89         85.86        13.54 o                         
   6   0 -10        113.62        128.30        15.66 o                         
   8   0 -10         52.92         52.57        12.83 o                         
   0   1 -10        131.55        131.72        15.46 o                         
   1   1 -10        102.40        105.74         9.85 o                         
   2   1 -10         41.89         52.91         7.62 o                         
   3   1 -10        193.75        190.04        12.20 o                         
   4   1 -10         12.12         26.81         6.60 o                         
   5   1 -10        202.18        192.78        14.16 o                         
   6   1 -10         14.54         27.51         9.63 o                         
   7   1 -10          5.42          4.46         8.44 o                         
   8   1 -10         68.64         59.44        19.48 o                         
   9   1 -10         64.05         65.71        20.80 o                         
  10   1 -10         38.28         42.93        19.15 o                         
   0   2 -10         73.99         69.50        11.72 o                         
   1   2 -10          5.92          9.43         5.29 o                         
   2   2 -10         35.82         30.58         7.68 o                         
   3   2 -10         77.02         71.90         9.52 o                         
   4   2 -10          1.25         14.99         6.70 o                         
   5   2 -10         45.41         42.05         7.57 o                         
   6   2 -10        201.96        204.98        17.87 o                         
   7   2 -10         23.80         42.99        12.45 o                         
   8   2 -10        118.37        124.49        22.12 o                         
   9   2 -10         16.04         17.17        14.86 o                         
   0   3 -10        134.32        139.89        18.82 o                         
   1   3 -10          5.72         13.82         9.72 o                         
   2   3 -10         12.52          3.71         5.88 o                         
   3   3 -10          8.86          7.00         6.28 o                         
   4   3 -10        125.09        119.76        11.79 o                         
   5   3 -10         15.51         22.28         8.37 o                         
   6   3 -10          9.15          6.90         8.70 o                         
   7   3 -10         56.78         44.91        13.21 o                         
   0   4 -10        154.34        166.81        16.67 o                         
   1   4 -10         19.57         41.24        29.72 o                         
   2   4 -10         38.52         41.48        11.04 o                         
   3   4 -10          3.19          6.27        19.48 o                         
   4   4 -10         17.95          1.32        18.16 o                         
   5   4 -10         24.54         28.40        20.47 o                         
   6   4 -10         54.44         40.29        23.78 o                         
   2   0  -9        151.55        154.59        14.35 o                         
   4   0  -9         48.95         57.62        10.14 o                         
   6   0  -9         54.21         57.44        10.63 o                         
   8   0  -9        245.13        217.94        24.77 o                         
   1   1  -9        141.69        137.12         9.47 o                         
   2   1  -9         13.47         16.39         4.74 o                         
   3   1  -9         54.92         49.81         5.85 o                         
   4   1  -9         16.46         13.37         4.95 o                         
   5   1  -9         76.17         76.18         7.26 o                         
   6   1  -9          8.50          9.12         6.11 o                         
   7   1  -9         33.94         37.17         7.72 o                         
   8   1  -9         25.69         21.46        12.55 o                         
   9   1  -9          0.67          5.28        11.23 o                         
   1   2  -9        157.15        147.35         9.83 o                         
   2   2  -9         46.58         49.07         6.54 o                         
   3   2  -9        119.29        122.29         9.25 o                         
   4   2  -9        114.29        130.75         9.73 o                         
   5   2  -9         77.50         75.93         8.26 o                         
   6   2  -9         50.54         55.30         7.51 o                         
   7   2  -9        102.17         97.55        12.98 o                         
   8   2  -9        104.23        106.19        13.96 o                         
   9   2  -9         23.50         25.43        13.21 o                         
   1   3  -9         43.93         43.87         6.19 o                         
   2   3  -9         86.78         84.21         8.03 o                         
   3   3  -9         44.16         57.32         6.99 o                         
   4   3  -9         18.22         21.43         5.62 o                         
   5   3  -9        118.28        118.76        11.29 o                         
   6   3  -9         16.97         22.59        11.39 o                         
   7   3  -9         71.43        104.02        16.84 o                         
   8   3  -9          8.91          5.02         7.94 o                         
   9   3  -9          1.31          0.85         8.41 o                         
   1   4  -9         29.29         32.20         8.29 o                         
   2   4  -9        140.94        149.17        10.15 o                         
   3   4  -9         41.11         80.52        12.52 o                         
   4   4  -9        146.75        110.10        18.28 o                         
   5   4  -9          4.40          2.07        11.89 o                         
   6   4  -9          8.38         14.64        11.91 o                         
   7   4  -9         71.46         44.61        14.19 o                         
   8   4  -9          1.66         -0.99        21.13 o                         
   9   4  -9          9.52          8.92        17.17 o                         
   1   5  -9        128.08        165.58        20.43 o                         
   2   5  -9         54.85         97.68        31.70 o                         
   4   5  -9         11.04         12.31        11.26 o                         
   5   5  -9         35.72         27.27        14.81 o                         
   6   5  -9          0.41          3.63        21.46 o                         
   7   5  -9         21.19         14.53        22.45 o                         
   1   6  -9          8.41         26.42        19.15 o                         
   0   0  -8       1082.47       1116.14        81.56 o                         
   2   0  -8        136.53        131.57        18.82 o                         
   4   0  -8        445.50        420.21        25.33 o                         
   6   0  -8          5.68         -2.64         8.26 o                         
   8   0  -8        186.64        174.36        20.14 o                         
   0   1  -8        177.51        209.62        12.78 o                         
   1   1  -8        441.81        435.20        14.86 o                         
   2   1  -8         18.06         37.46         6.92 o                         
   3   1  -8        538.26        499.13        18.14 o                         
   4   1  -8         67.10         66.82         6.72 o                         
   5   1  -8         15.33         11.67         4.68 o                         
   6   1  -8         28.38         32.13         6.34 o                         
   7   1  -8        286.56        270.80        18.43 o                         
   8   1  -8         91.39         82.55        15.19 o                         
   9   1  -8          3.40          5.61         9.91 o                         
   0   2  -8        657.00        618.45        27.99 o                         
   1   2  -8         16.50         21.83         5.85 o                         
   2   2  -8         62.87         59.11         6.34 o                         
   3   2  -8         33.61         26.90         5.05 o                         
   4   2  -8        179.05        208.04        11.10 o                         
   5   2  -8        726.85        686.99        26.61 o                         
   6   2  -8         92.56        103.18         9.36 o                         
   7   2  -8        240.91        230.89        17.37 o                         
   8   2  -8         68.20         68.03        15.85 o                         
   9   2  -8         46.90         25.43        14.53 o                         
   0   3  -8        133.86        147.36        12.83 o                         
   1   3  -8        138.66        142.58         9.01 o                         
   2   3  -8          7.75         11.13         4.04 o                         
   3   3  -8         53.28         54.96         6.13 o                         
   4   3  -8        178.47        186.02        16.52 o                         
   5   3  -8        172.45        166.53        12.63 o                         
   6   3  -8          8.85         11.52         5.77 o                         
   7   3  -8         22.92         13.72         6.66 o                         
   8   3  -8          1.92          2.74         6.51 o                         
   9   3  -8        105.04        115.17        17.26 o                         
  10   3  -8         43.39         34.01        21.46 o                         
  11   3  -8         57.38         35.33        23.45 o                         
   0   4  -8         52.32         74.86        11.89 o                         
   1   4  -8         47.99         72.02        13.44 o                         
   2   4  -8        197.38        197.87        12.23 o                         
   3   4  -8        181.85        177.46        23.32 o                         
   4   4  -8         19.75         17.81         5.69 o                         
   5   4  -8          3.95          1.65        17.83 o                         
   6   4  -8         54.27         45.90        22.79 o                         
   7   4  -8         22.92         18.66        10.85 o                         
   8   4  -8        157.83        130.44        31.37 o                         
   9   4  -8         96.15         42.60        23.12 o                         
  10   4  -8         23.12         11.89        21.46 o                         
   0   5  -8        136.57        137.04        26.42 o                         
   1   5  -8         52.77         93.68        15.05 o                         
   2   5  -8         36.08         59.81        13.16 o                         
   3   5  -8         50.08         45.07        14.71 o                         
   4   5  -8          5.52         18.16        19.48 o                         
   5   5  -8         55.02         42.60        22.12 o                         
   6   5  -8         28.15         35.76        14.69 o                         
   7   5  -8          0.91         15.85        19.81 o                         
   8   5  -8         26.52         32.36        21.79 o                         
   9   5  -8         54.23         22.45        22.12 o                         
   1   6  -8          1.29          3.96        11.44 o                         
   3   6  -8          5.02         -0.33        16.51 o                         
   5   6  -8         11.06          2.97        19.15 o                         
   6   6  -8         14.24         21.46        21.46 o                         
   7   6  -8          0.42          4.62        19.48 o                         
   2   0  -7        262.66        265.99        13.65 o                         
   4   0  -7       1061.51        978.11        67.36 o                         
   8   0  -7        167.48        153.55        17.83 o                         
   1   1  -7         59.10         54.28         5.11 o                         
   2   1  -7        115.89        127.17         8.62 o                         
   3   1  -7        618.30        635.28        23.51 o                         
   4   1  -7         75.16         84.57         9.07 o                         
   5   1  -7        244.70        241.06        22.12 o                         
   6   1  -7        217.94        213.27        15.26 o                         
   7   1  -7        751.75        773.23        38.99 o                         
   8   1  -7         82.78         87.18        15.52 o                         
  15   1  -7         15.61         10.57        10.90 o                         
  16   1  -7          9.21          1.98        10.90 o                         
   1   2  -7         52.86         52.66         6.08 o                         
   2   2  -7        120.72        109.19         7.12 o                         
   3   2  -7         71.99         82.22         7.11 o                         
   4   2  -7        750.11        716.40        27.98 o                         
   5   2  -7         13.51         20.70         4.84 o                         
   6   2  -7        179.82        175.02        12.63 o                         
   7   2  -7         62.41         55.58        11.78 o                         
   8   2  -7        290.24        275.32        22.84 o                         
   9   2  -7         93.91         89.64        20.47 o                         
  10   2  -7        102.17        104.68        26.42 o                         
  11   2  -7          8.06         14.53        17.50 o                         
  12   2  -7          3.07         -2.64        15.85 o                         
  13   2  -7          4.48          0.66        17.17 o                         
  14   2  -7          9.51         10.90        17.17 o                         
  15   2  -7          5.46          8.59        10.90 o                         
  16   2  -7          6.88          1.65        11.23 o                         
   1   3  -7        286.89        277.65        17.71 o                         
   2   3  -7        327.89        318.98        11.95 o                         
   3   3  -7         24.46         35.48         5.09 o                         
   4   3  -7        201.21        208.08        10.91 o                         
   5   3  -7        168.01        192.77        13.60 o                         
   6   3  -7        583.05        551.63        28.37 o                         
   7   3  -7        297.39        311.29        31.16 o                         
   8   3  -7         46.54         42.96        11.73 o                         
   9   3  -7         12.54         13.08        10.37 o                         
  10   3  -7         51.00         31.37        19.81 o                         
  11   3  -7         16.78          9.91        18.82 o                         
  12   3  -7         15.13         28.07        18.49 o                         
  13   3  -7         10.30         10.90        17.50 o                         
   1   4  -7         26.33         19.60         4.23 o                         
   2   4  -7         16.95         35.95         7.58 o                         
   3   4  -7        165.93        183.40        17.15 o                         
   4   4  -7        283.05        305.97        26.18 o                         
   5   4  -7         50.73         61.15         7.96 o                         
   6   4  -7         24.00         23.91        10.44 o                         
   7   4  -7         22.20         14.00         9.85 o                         
   8   4  -7        166.12        138.04        18.56 o                         
   9   4  -7          8.83         27.45        12.22 o                         
  10   4  -7         75.13         78.26        25.10 o                         
  11   4  -7         10.76         21.13        19.15 o                         
  12   4  -7          1.20         -5.28        17.17 o                         
   1   5  -7        370.93        364.51        56.34 o                         
   2   5  -7        219.12        254.39        45.17 o                         
   3   5  -7         16.43         38.25        11.82 o                         
   4   5  -7         27.04         10.57        17.17 o                         
   5   5  -7         79.84         66.98        13.37 o                         
   6   5  -7         57.90          9.58        18.49 o                         
   7   5  -7         42.64         39.17        12.37 o                         
   8   5  -7         17.10         16.00        11.61 o                         
   9   5  -7         30.04         22.79        19.48 o                         
  10   5  -7          3.09         19.48        19.48 o                         
   1   6  -7         55.02         57.13        18.82 o                         
   2   6  -7         76.87        105.79        33.52 o                         
   3   6  -7         11.25         34.01        20.14 o                         
   4   6  -7         63.79         43.17        11.91 o                         
   5   6  -7         12.82          5.94        18.49 o                         
   6   6  -7          5.41          3.63        19.81 o                         
   7   6  -7          6.99         -0.66        19.48 o                         
   8   6  -7         17.96         18.82        22.12 o                         
   4   7  -7          4.78         13.54        20.14 o                         
   5   7  -7         72.81         38.64        23.45 o                         
   6   7  -7          5.50         37.98        22.12 o                         
   0   0  -6       2791.48       3150.95       215.30 o                         
   2   0  -6        210.07        224.61        11.48 o                         
   4   0  -6        686.88        639.30        44.91 o                         
  14   0  -6          8.39         16.84         9.25 o                         
  16   0  -6         14.43         13.21        10.24 o                         
  18   0  -6         60.89        118.22        16.51 o                         
   0   1  -6        653.13        751.35        37.92 o                         
   1   1  -6        236.33        258.94        10.90 o                         
   2   1  -6        352.02        405.00        21.30 o                         
   3   1  -6        701.42        710.80        29.39 o                         
   4   1  -6         99.84         85.20        10.90 o                         
   5   1  -6        159.20        163.00        12.08 o                         
   6   1  -6         35.14         37.10         6.63 o                         
   7   1  -6        220.60        216.95        20.80 o                         
   8   1  -6         60.47         69.88        10.75 o                         
   9   1  -6       1113.76        876.07        80.57 o                         
  10   1  -6        122.18        127.13        25.76 o                         
  11   1  -6        116.11        112.27        25.43 o                         
  12   1  -6         39.77         24.11        17.50 o                         
  13   1  -6        188.20        252.29        21.46 o                         
  14   1  -6          8.03          6.60         8.92 o                         
  15   1  -6         58.97         88.73         9.45 o                         
  16   1  -6          6.29          6.27         7.00 o                         
  17   1  -6         37.03         67.99         9.56 o                         
  18   1  -6          0.67         11.23         9.25 o                         
   0   2  -6       1229.60       1228.21        61.40 o                         
   1   2  -6        331.63        387.09        14.29 o                         
   2   2  -6        182.90        182.17         9.20 o                         
   3   2  -6         46.38         49.47         5.19 o                         
   4   2  -6        434.27        444.39        15.80 o                         
   5   2  -6       1042.13       1014.19        43.53 o                         
   6   2  -6        899.09        904.27        49.18 o                         
   7   2  -6        306.11        311.76        21.88 o                         
   8   2  -6         43.31         36.30         9.65 o                         
   9   2  -6        106.96         84.87        22.79 o                         
  10   2  -6        118.29        114.92        24.77 o                         
  11   2  -6         41.66         10.24        15.19 o                         
  12   2  -6        133.30         98.41        24.11 o                         
  13   2  -6         12.53         15.52        17.17 o                         
  14   2  -6         14.90         13.87        16.84 o                         
  15   2  -6          4.06         15.85        17.50 o                         
  16   2  -6         13.24          4.62        10.90 o                         
  17   2  -6          2.43         11.23        10.90 o                         
   0   3  -6        373.05        367.33        18.33 o                         
   1   3  -6        287.27        296.36        11.09 o                         
   2   3  -6        194.16        219.32        11.53 o                         
   3   3  -6        530.70        552.63        21.93 o                         
   4   3  -6        237.14        268.09        15.94 o                         
   5   3  -6        247.39        245.55        14.26 o                         
   6   3  -6        159.89        168.40        13.70 o                         
   7   3  -6        147.14        144.58        16.03 o                         
   8   3  -6         53.74         52.70        11.61 o                         
   9   3  -6        185.11        171.93        17.47 o                         
  10   3  -6         71.18         69.68        20.47 o                         
  11   3  -6         16.44          0.99        14.20 o                         
  12   3  -6         51.68         37.98        19.15 o                         
  13   3  -6          6.12         -4.95        14.53 o                         
  14   3  -6         13.27         19.81        16.84 o                         
  15   3  -6         27.86         54.82        13.21 o                         
  16   3  -6          1.04         -6.93        10.90 o                         
  17   3  -6          9.26         13.87        11.89 o                         
   0   4  -6        275.30        286.30        23.78 o                         
   1   4  -6        981.19        957.69        31.99 o                         
   2   4  -6        181.88        234.86        44.25 o                         
   3   4  -6        322.48        308.92        22.92 o                         
   4   4  -6        110.05        124.26        14.30 o                         
   5   4  -6        125.17        150.82        12.98 o                         
   6   4  -6        471.56        455.56        23.26 o                         
   7   4  -6         18.87         20.60         9.75 o                         
   8   4  -6        170.75        141.35        16.90 o                         
   9   4  -6        161.16        122.32        16.66 o                         
  10   4  -6         74.53         61.42        21.79 o                         
  11   4  -6         19.33         17.83        16.18 o                         
  12   4  -6         67.17         42.60        19.48 o                         
  13   4  -6         48.04         32.36        18.82 o                         
  14   4  -6         21.60          5.94        10.57 o                         
  15   4  -6          2.52         10.24        11.23 o                         
   0   5  -6         17.88         72.98        18.82 o                         
   1   5  -6        323.66        282.69        16.20 o                         
   3   5  -6        734.46        637.35        53.50 o                         
   5   5  -6        312.39        299.80        40.29 o                         
   6   5  -6        108.54        116.52        15.46 o                         
   7   5  -6         17.11         14.25        10.63 o                         
   8   5  -6         64.48         61.11        13.33 o                         
   9   5  -6         16.43          7.60        17.17 o                         
  10   5  -6         15.01         13.87        17.83 o                         
  11   5  -6          2.96         -8.92        15.52 o                         
  12   5  -6         14.76          8.26        17.83 o                         
   0   6  -6        397.17        330.99        34.84 o                         
   1   6  -6        163.10        204.22        18.98 o                         
   2   6  -6        120.96        132.62        22.45 o                         
   3   6  -6         20.16         24.77        17.50 o                         
   4   6  -6         66.90         80.06        25.10 o                         
   5   6  -6        110.07         64.39        22.79 o                         
   6   6  -6         55.81         58.35        12.75 o                         
   7   6  -6         15.28         27.41        18.82 o                         
   8   6  -6         68.20         34.01        20.47 o                         
   9   6  -6         30.30         17.50        18.49 o                         
  10   6  -6         12.85         13.21        19.81 o                         
   0   7  -6         76.66        105.67        20.80 o                         
   2   7  -6         13.68         68.03        21.13 o                         
   3   7  -6        182.32        111.61        27.41 o                         
   4   7  -6          3.63         20.47        18.16 o                         
   5   7  -6         46.18         43.59        21.13 o                         
   6   7  -6          1.55          5.61        17.83 o                         
   7   7  -6         36.37         -6.93        18.82 o                         
   2   0  -5       7483.88       8413.23       391.25 o                         
   4   0  -5        665.71        660.44        45.24 o                         
  10   0  -5        187.70        226.20        16.18 o                         
  12   0  -5        388.80        471.88        32.03 o                         
  14   0  -5          5.41          7.26         8.26 o                         
  16   0  -5         90.78        100.06        13.54 o                         
  18   0  -5          1.62          0.00         9.25 o                         
   1   1  -5       2829.52       3125.41       120.92 o                         
   2   1  -5        296.32        277.55        13.15 o                         
   3   1  -5        175.17        177.46         8.51 o                         
   4   1  -5        200.19        212.97        10.00 o                         
   5   1  -5       1038.85        994.67        35.39 o                         
   6   1  -5        101.62        107.93         7.97 o                         
   7   1  -5        302.50        287.64        19.53 o                         
   8   1  -5         90.38         85.20        19.81 o                         
   9   1  -5         91.61         70.67        18.82 o                         
  10   1  -5        160.93        167.75        26.09 o                         
  11   1  -5        278.29        314.99        43.09 o                         
  12   1  -5         50.98         80.08        18.33 o                         
  13   1  -5        476.52        501.39        87.67 o                         
  14   1  -5         23.62         29.98        11.39 o                         
  15   1  -5         10.38         10.01         5.64 o                         
  16   1  -5          5.62          4.78         5.86 o                         
  17   1  -5          9.24          6.23         6.77 o                         
  18   1  -5          4.73          3.37         6.65 o                         
  19   1  -5          5.17          5.96         6.99 o                         
   1   2  -5        231.56        282.50         9.91 o                         
   2   2  -5       2616.77       2698.69        75.77 o                         
   3   2  -5        312.63        328.00        11.82 o                         
   4   2  -5        112.73        115.73         6.75 o                         
   5   2  -5        272.65        272.51        23.72 o                         
   6   2  -5        167.98        152.36        13.99 o                         
   7   2  -5        119.34        123.05        10.17 o                         
   8   2  -5        258.50        209.92        17.69 o                         
   9   2  -5         22.40         17.17        13.87 o                         
  10   2  -5        365.72        309.75        38.64 o                         
  11   2  -5        115.30        144.76        31.04 o                         
  12   2  -5        100.77        132.77        20.97 o                         
  13   2  -5          2.92          2.29         6.90 o                         
  14   2  -5         19.01         23.44         8.12 o                         
  15   2  -5         51.29         63.73        20.31 o                         
  16   2  -5         22.84         25.75         8.92 o                         
  17   2  -5          7.53          0.99         9.58 o                         
  18   2  -5          2.67         11.23        10.57 o                         
   1   3  -5        704.25        700.93        23.80 o                         
   2   3  -5        840.96        801.20        27.29 o                         
   3   3  -5        290.51        275.60        14.15 o                         
   4   3  -5         35.54         43.54         5.58 o                         
   5   3  -5        502.96        493.14        23.43 o                         
   6   3  -5         73.26         78.29        10.63 o                         
   7   3  -5        464.79        382.59        26.16 o                         
   8   3  -5        118.62        118.50        15.02 o                         
   9   3  -5         39.57         22.79        13.87 o                         
  10   3  -5        205.32        212.19        26.09 o                         
  11   3  -5        152.65        171.92        22.45 o                         
  12   3  -5         72.81         89.95        20.47 o                         
  13   3  -5         88.88         98.64        18.99 o                         
  14   3  -5         32.58         36.47         9.25 o                         
  15   3  -5         12.08          6.34         8.49 o                         
  16   3  -5         21.60         11.15         8.92 o                         
  17   3  -5         19.73         19.81        11.23 o                         
  18   3  -5          2.36        -10.24        10.24 o                         
   1   4  -5        220.86        220.65        13.94 o                         
   2   4  -5        237.43        245.99        16.18 o                         
   3   4  -5         24.51         33.06         8.75 o                         
   4   4  -5         81.89         85.47        17.34 o                         
   5   4  -5        116.14        125.89        13.64 o                         
   6   4  -5         32.75         36.43         8.81 o                         
   7   4  -5         20.67         15.29        14.69 o                         
   8   4  -5        192.38        164.64        17.11 o                         
   9   4  -5         10.86          5.28        13.54 o                         
  10   4  -5        208.21        168.41        29.06 o                         
  11   4  -5         34.41         47.41        20.31 o                         
  12   4  -5          5.98          7.50         8.19 o                         
  13   4  -5         26.09         24.70         9.25 o                         
  14   4  -5         87.24         96.95        12.46 o                         
  15   4  -5         34.39         46.56        13.21 o                         
  16   4  -5          7.43        -10.57        10.57 o                         
  17   4  -5          1.71        -11.23        11.23 o                         
   1   5  -5        597.65        568.84        57.13 o                         
   2   5  -5        241.20        325.19        20.62 o                         
   3   5  -5         79.20        104.48        12.30 o                         
   4   5  -5        150.48        161.57        33.85 o                         
   5   5  -5        130.16        148.94        27.90 o                         
   6   5  -5        151.89        126.11        15.85 o                         
   7   5  -5         94.09         84.17        15.52 o                         
   8   5  -5         26.25         16.13         9.84 o                         
   9   5  -5          1.05          2.64        14.20 o                         
  10   5  -5         16.63         33.36         9.55 o                         
  11   5  -5        122.51         75.62        22.12 o                         
  12   5  -5         46.96         37.64        17.83 o                         
  13   5  -5         49.54         53.50        11.10 o                         
  14   5  -5         31.86         32.69        12.88 o                         
  15   5  -5         13.16         -3.30        11.23 o                         
   1   6  -5         69.18         82.29        10.48 o                         
   2   6  -5        176.85        194.82        35.99 o                         
   3   6  -5         54.33         78.88        12.38 o                         
   4   6  -5        126.29        124.37        13.95 o                         
   5   6  -5          0.63         13.16         8.30 o                         
   6   6  -5         63.39         40.95        10.95 o                         
   7   6  -5          3.73          9.25        16.18 o                         
   8   6  -5         79.61         45.57        19.15 o                         
   9   6  -5          2.26          1.32        15.19 o                         
  10   6  -5         68.88         46.47        12.22 o                         
  11   6  -5          2.36         -9.71        15.19 o                         
  12   6  -5         17.86         20.14        12.55 o                         
  13   6  -5         11.72         21.13        12.55 o                         
   1   7  -5        100.74         76.68        11.10 o                         
   2   7  -5          6.12         43.92        17.50 o                         
   3   7  -5         27.55          8.59        16.51 o                         
   4   7  -5         22.12         20.80        16.18 o                         
   5   7  -5        152.72        128.12        26.42 o                         
   6   7  -5         38.74         34.01        17.50 o                         
   7   7  -5         59.48         66.04        20.80 o                         
   8   7  -5          9.73         12.22        18.16 o                         
   1   8  -5         10.36         24.11        17.50 o                         
   2   8  -5         76.63         71.66        21.46 o                         
   3   8  -5         16.72         67.36        20.80 o                         
   4   8  -5        100.05         73.97        22.79 o                         
   5   8  -5          0.83         22.12        18.49 o                         
   0   0  -4       1103.56       1173.60        81.56 o                         
   8   0  -4       1043.56       1073.54        63.40 o                         
  10   0  -4       1245.95       1329.46        76.28 o                         
  12   0  -4         94.88        101.05        11.56 o                         
  14   0  -4         53.06         57.46         9.58 o                         
  16   0  -4          7.27         11.56         8.26 o                         
  18   0  -4          0.03         -8.59         8.59 o                         
  20   0  -4         12.91         11.23        10.57 o                         
   0   1  -4        622.84        708.00        40.95 o                         
   1   1  -4       1896.12       2142.93        73.06 o                         
   2   1  -4        145.64        185.46         8.81 o                         
   3   1  -4        428.79        439.05        16.49 o                         
   4   1  -4        125.68        142.15         6.92 o                         
   5   1  -4       2352.97       2304.09        90.33 o                         
   6   1  -4        149.46        150.52         8.72 o                         
   7   1  -4          0.63          0.33         8.26 o                         
   8   1  -4        338.02        298.85        32.03 o                         
   9   1  -4        147.98        147.28        10.73 o                         
  10   1  -4         45.32         54.23         7.03 o                         
  11   1  -4        129.02        128.85        16.51 o                         
  12   1  -4         30.22         26.42         7.93 o                         
  13   1  -4        183.58        199.01        17.67 o                         
  14   1  -4          7.92          7.71         6.33 o                         
  15   1  -4         72.19         88.43        10.57 o                         
  16   1  -4         29.66         27.03         7.94 o                         
  17   1  -4          0.81          0.16         7.26 o                         
  18   1  -4         13.28         12.26         6.01 o                         
  19   1  -4          0.25          0.33         6.53 o                         
   0   2  -4        974.58        999.92        35.15 o                         
   1   2  -4        258.55        288.75        12.40 o                         
   2   2  -4        775.69        798.91        25.75 o                         
   3   2  -4        190.79        203.13         7.90 o                         
   4   2  -4        631.14        611.63        35.07 o                         
   5   2  -4        744.55        714.46        40.19 o                         
   6   2  -4       1624.89       1490.48        78.25 o                         
   7   2  -4        388.02        369.51        23.71 o                         
   8   2  -4        174.91        132.09        21.79 o                         
   9   2  -4        296.78        281.28        28.40 o                         
  10   2  -4        145.28        130.54        10.91 o                         
  11   2  -4         42.86         43.65        11.06 o                         
  12   2  -4         76.60         86.60        24.27 o                         
  13   2  -4         69.42         87.04        24.60 o                         
  14   2  -4          8.70          7.37         6.35 o                         
  15   2  -4         89.19         96.79        10.73 o                         
  16   2  -4          8.48         15.56         7.39 o                         
  17   2  -4         31.24         38.90         8.84 o                         
  18   2  -4         10.87         11.56         7.88 o                         
  19   2  -4         10.52          6.93         9.25 o                         
   0   3  -4        786.92        814.76        43.48 o                         
   1   3  -4        112.13        123.57         7.96 o                         
   2   3  -4        212.42        218.69        14.73 o                         
   3   3  -4        489.00        503.93        28.95 o                         
   4   3  -4        765.00        748.47        43.18 o                         
   5   3  -4        820.95        822.16        46.46 o                         
   6   3  -4         62.80         84.25        10.06 o                         
   7   3  -4        211.28        201.60        20.64 o                         
   8   3  -4        270.01        262.50        35.99 o                         
   9   3  -4        629.27        588.14        59.60 o                         
  10   3  -4         35.57         48.35         8.75 o                         
  11   3  -4        108.46        102.85        20.64 o                         
  12   3  -4          7.58          0.59         9.25 o                         
  13   3  -4         28.71         24.89         7.50 o                         
  14   3  -4         14.67         32.22         8.00 o                         
  15   3  -4         21.79         23.58         8.75 o                         
  16   3  -4         18.55         19.05         7.90 o                         
  17   3  -4          4.76         10.52        11.56 o                         
  18   3  -4          2.55         -0.66         8.92 o                         
   0   4  -4        967.65        967.54        75.62 o                         
   1   4  -4        196.47        249.04        19.83 o                         
   2   4  -4        154.86        208.98        17.81 o                         
   3   4  -4        601.78        598.35        28.09 o                         
   4   4  -4        302.23        313.78        25.86 o                         
   5   4  -4        328.59        298.57        20.26 o                         
   6   4  -4        497.50        450.10        28.11 o                         
   7   4  -4         13.09         18.02         5.73 o                         
   8   4  -4          1.85          1.38         5.74 o                         
   9   4  -4        115.43        110.86        11.29 o                         
  10   4  -4         22.82         15.58         9.41 o                         
  11   4  -4        177.97        178.70        29.22 o                         
  12   4  -4         45.56         54.92         9.34 o                         
  13   4  -4         81.13         72.37        18.49 o                         
  14   4  -4         53.38         64.07        23.61 o                         
  15   4  -4         38.59         25.70        11.39 o                         
  16   4  -4          0.34          1.98         9.91 o                         
  17   4  -4          0.52         -4.62         9.91 o                         
   0   5  -4        356.40        327.58        32.03 o                         
   1   5  -4        121.51        152.82        11.15 o                         
   2   5  -4        106.49        147.61        17.17 o                         
   3   5  -4        790.32        685.21        41.41 o                         
   4   5  -4        258.38        314.07        35.00 o                         
   5   5  -4         35.16         47.22        14.20 o                         
   6   5  -4         32.14         33.02        13.21 o                         
   7   5  -4        158.30        164.72        15.69 o                         
   8   5  -4         79.18        100.53        16.35 o                         
   9   5  -4         62.97         79.34        19.65 o                         
  10   5  -4         81.99         64.08        16.84 o                         
  11   5  -4         11.76         11.22         8.17 o                         
  12   5  -4          1.53          1.84         8.26 o                         
  13   5  -4          2.03         11.07         7.99 o                         
  14   5  -4         15.58         12.29        10.90 o                         
  15   5  -4         11.53         19.15        11.56 o                         
  16   5  -4          9.43          2.64        11.56 o                         
   0   6  -4        470.61        387.64        25.53 o                         
   1   6  -4         12.91         93.42        30.38 o                         
   2   6  -4         94.95         83.64        11.71 o                         
   3   6  -4         21.30         26.42        12.88 o                         
   4   6  -4          3.51          7.23         7.54 o                         
   5   6  -4         82.07         65.05        17.83 o                         
   6   6  -4        114.16        112.05        12.88 o                         
   7   6  -4         65.09         75.71        10.90 o                         
   8   6  -4         35.76         30.91        12.38 o                         
   9   6  -4         19.93         21.19         9.67 o                         
  10   6  -4         13.88         15.97         9.17 o                         
  11   6  -4         11.26         23.81         9.84 o                         
  12   6  -4         32.52         34.74        10.15 o                         
  13   6  -4          7.67         18.16        12.88 o                         
  14   6  -4         64.56         84.54        15.85 o                         
   0   7  -4         85.08        110.62        19.48 o                         
   1   7  -4         81.04         93.56        13.07 o                         
   2   7  -4         37.68         81.26        16.84 o                         
   3   7  -4        278.81        213.16        20.85 o                         
   4   7  -4          3.02         38.97        15.19 o                         
   5   7  -4         16.37          9.58        14.86 o                         
   6   7  -4         31.81         37.64        17.50 o                         
   7   7  -4         77.49         48.54        17.83 o                         
   8   7  -4          3.62          9.25        15.19 o                         
   9   7  -4          5.59         21.99        10.55 o                         
  10   7  -4          1.50          4.62        12.88 o                         
  11   7  -4          9.51         13.21        14.20 o                         
  12   7  -4         21.39          6.60        14.53 o                         
   0   8  -4         18.40         30.38        14.53 o                         
   1   8  -4          9.79         25.32        12.05 o                         
   2   8  -4          7.87          6.93        14.86 o                         
   3   8  -4          2.51         14.53        15.19 o                         
   4   8  -4         12.20         32.36        16.84 o                         
   5   8  -4         19.53         21.13        17.17 o                         
   6   8  -4         53.47         56.80        20.47 o                         
   2   0  -3       1780.48       1891.16       119.54 o                         
   6   0  -3        256.28        207.38        24.77 o                         
   8   0  -3        500.84        443.15        42.93 o                         
  10   0  -3        357.87        330.88        35.99 o                         
  12   0  -3        135.55        156.85        24.44 o                         
  14   0  -3         12.84         10.57         5.91 o                         
  16   0  -3        143.82        213.32        19.15 o                         
  18   0  -3         39.56         41.28        10.57 o                         
  20   0  -3          4.22          4.62        10.57 o                         
   1   1  -3       6374.08       6992.89       282.74 o                         
   2   1  -3       1154.24       1303.39        73.64 o                         
   3   1  -3        591.49        658.51        33.10 o                         
   4   1  -3        170.05        157.80        11.26 o                         
   5   1  -3         30.82         22.48         3.46 o                         
   6   1  -3         41.22         51.08         7.60 o                         
   7   1  -3        654.98        632.63        31.70 o                         
   8   1  -3        235.99        227.13        13.60 o                         
   9   1  -3        243.55        236.58        14.84 o                         
  10   1  -3         21.86         15.15         4.66 o                         
  11   1  -3         20.95         22.70         6.11 o                         
  12   1  -3         53.97         51.69        12.38 o                         
  13   1  -3        187.75        193.59        13.59 o                         
  14   1  -3         55.82         55.48         7.99 o                         
  15   1  -3          3.31         -1.82         5.69 o                         
  16   1  -3          6.02         11.05         6.92 o                         
  17   1  -3         88.52         97.64        23.28 o                         
  18   1  -3         26.45         33.35        10.07 o                         
  19   1  -3         28.88         23.68        22.62 o                         
  20   1  -3          6.76          2.13         8.99 o                         
   1   2  -3       1007.57       1172.58        40.33 o                         
   2   2  -3       1042.10       1125.96        45.71 o                         
   3   2  -3        445.23        424.00        36.65 o                         
   4   2  -3        286.59        266.36        16.64 o                         
   5   2  -3        747.67        695.10        29.04 o                         
   6   2  -3        213.13        201.72        10.14 o                         
   7   2  -3        565.22        528.72        26.46 o                         
   8   2  -3        136.20        118.43         9.60 o                         
   9   2  -3         74.15         74.98         7.09 o                         
  10   2  -3        271.14        274.59        17.50 o                         
  11   2  -3        177.10        178.04        13.21 o                         
  12   2  -3        244.66        235.08        44.74 o                         
  13   2  -3         20.92          7.61         6.93 o                         
  14   2  -3          9.96          5.46         5.73 o                         
  15   2  -3          6.58         16.92         6.65 o                         
  16   2  -3         23.49         37.84         7.99 o                         
  17   2  -3         60.09         71.08         9.90 o                         
  18   2  -3          7.45         10.15         7.80 o                         
  19   2  -3          3.48          5.11         7.94 o                         
  20   2  -3          4.68          3.30         9.91 o                         
   1   3  -3        165.08        156.48        14.88 o                         
   2   3  -3        747.41        698.59        46.89 o                         
   3   3  -3        650.76        684.29        41.04 o                         
   4   3  -3         58.91         64.43         5.29 o                         
   5   3  -3         96.25         92.69         6.40 o                         
   6   3  -3         50.87         60.42         5.49 o                         
   7   3  -3        935.17        928.56        74.64 o                         
   8   3  -3        613.24        629.55        37.17 o                         
   9   3  -3         76.59        112.58        24.60 o                         
  10   3  -3         81.47        118.05        16.02 o                         
  11   3  -3        292.12        290.70        32.69 o                         
  12   3  -3         48.04         44.95         9.41 o                         
  13   3  -3        103.69        101.02        17.67 o                         
  14   3  -3          8.69         14.13         6.45 o                         
  15   3  -3         33.23         33.87         8.75 o                         
  16   3  -3         58.78         61.29         9.40 o                         
  17   3  -3         22.49         33.46         9.25 o                         
  18   3  -3         18.90         24.68        13.37 o                         
  19   3  -3          9.13         22.45        10.24 o                         
   1   4  -3        276.48        293.99        14.59 o                         
   2   4  -3        366.03        361.35        17.55 o                         
   3   4  -3         34.72         31.07         6.31 o                         
   4   4  -3        424.85        412.27        15.72 o                         
   5   4  -3         37.44         34.60         4.85 o                         
   6   4  -3        148.47        158.30         9.13 o                         
   7   4  -3        305.14        280.92        36.16 o                         
   8   4  -3         33.31         29.48         6.23 o                         
   9   4  -3          7.91          6.38         5.16 o                         
  10   4  -3        178.78        174.03        24.27 o                         
  11   4  -3        173.38        160.67        23.45 o                         
  12   4  -3         66.51         48.60         9.41 o                         
  13   4  -3          1.22         -2.29         6.17 o                         
  14   4  -3         83.18         82.94        10.35 o                         
  15   4  -3         15.03         19.08         7.50 o                         
  16   4  -3          7.22          4.98         7.39 o                         
  17   4  -3          9.15          6.93         9.25 o                         
  18   4  -3          1.26          1.65         9.58 o                         
   1   5  -3         72.75         71.64         6.93 o                         
   2   5  -3         10.34         12.30         3.78 o                         
   3   5  -3         26.74         28.04         4.66 o                         
   4   5  -3         31.76         33.47         4.51 o                         
   5   5  -3         49.88         62.76         8.48 o                         
   6   5  -3         86.97         91.75         9.75 o                         
   7   5  -3        214.06        186.80        20.47 o                         
   8   5  -3         41.74         33.25         8.09 o                         
   9   5  -3          7.23         -1.52         6.51 o                         
  10   5  -3          0.15          0.94         6.34 o                         
  11   5  -3        211.30        231.55        28.56 o                         
  12   5  -3         33.76         31.87         8.30 o                         
  13   5  -3         44.82         39.96         8.79 o                         
  14   5  -3         10.35         11.76         8.75 o                         
  15   5  -3          3.65          5.08         8.17 o                         
  16   5  -3         16.30         19.81        10.57 o                         
  17   5  -3          4.31          8.59        10.57 o                         
   1   6  -3         11.20          6.70         5.07 o                         
   2   6  -3         17.90         17.83         4.89 o                         
   3   6  -3          6.99          8.23         5.23 o                         
   4   6  -3         74.77         68.03         7.78 o                         
   5   6  -3         27.78         27.52         7.99 o                         
   6   6  -3        190.68        196.44        15.94 o                         
   7   6  -3         29.19         35.82         9.05 o                         
   8   6  -3         95.26         90.13        11.82 o                         
   9   6  -3         60.51         76.28        11.11 o                         
  10   6  -3        104.94        118.51        24.44 o                         
  11   6  -3         55.21         49.67        10.00 o                         
  12   6  -3          2.44         15.62         8.13 o                         
  13   6  -3         10.66         -4.84         7.68 o                         
  14   6  -3         38.65         51.51        12.55 o                         
  15   6  -3          4.65          9.91         9.91 o                         
   1   7  -3        173.22        137.68        14.79 o                         
   2   7  -3         14.82         54.03        13.37 o                         
   3   7  -3         29.49         27.46         9.22 o                         
   4   7  -3         47.91         33.87        10.90 o                         
   5   7  -3         77.59         54.46         8.31 o                         
   6   7  -3         11.56          7.84         8.09 o                         
   7   7  -3         49.37         59.40        10.71 o                         
   8   7  -3         11.00         15.52         9.03 o                         
   9   7  -3         39.11         34.84        10.29 o                         
  10   7  -3         23.88          7.03         9.31 o                         
  11   7  -3         28.24         18.49        13.21 o                         
  12   7  -3         16.87         24.44        13.54 o                         
  13   7  -3         10.02          0.33        11.56 o                         
   1   8  -3         63.14         49.54        11.20 o                         
   2   8  -3          0.59         14.28         9.56 o                         
   3   8  -3         25.32         14.07        13.37 o                         
   4   8  -3         27.39         36.32        15.19 o                         
   5   8  -3          4.39         21.79        14.53 o                         
   6   8  -3          7.68        -10.24        13.21 o                         
   7   8  -3          5.49          2.97        14.20 o                         
   9   8  -3         25.48         31.70        14.86 o                         
   1   9  -3         43.55         26.38        14.36 o                         
   2   9  -3          2.43         25.10        16.51 o                         
   0   0  -2      14454.21      15796.01      1058.35 o                         
   4   0  -2       3335.33       3267.40       134.15 o                         
   6   0  -2       2798.41       2552.96       105.19 o                         
   8   0  -2        134.45        120.41         8.07 o                         
  10   0  -2        602.49        581.33        26.38 o                         
  12   0  -2         90.68         87.18        17.50 o                         
  14   0  -2        104.95        107.32        20.80 o                         
  16   0  -2         48.89         51.51        17.17 o                         
  18   0  -2         23.60         51.84        11.56 o                         
  20   0  -2         12.40         24.11        11.89 o                         
   0   1  -2        594.54        665.09        33.33 o                         
   1   1  -2       2166.73       2423.87        82.05 o                         
   2   1  -2       4115.16       4612.15       217.26 o                         
   3   1  -2        160.88        165.87        10.87 o                         
   4   1  -2       3041.38       2957.95        91.69 o                         
   5   1  -2       3374.83       3261.21        91.19 o                         
   6   1  -2        877.97        864.30        25.28 o                         
   7   1  -2       1943.76       1929.81        54.78 o                         
   8   1  -2        859.63        831.51        25.30 o                         
   9   1  -2        453.13        420.40        13.53 o                         
  10   1  -2        110.41        106.07         5.54 o                         
  11   1  -2         19.53         16.56         3.15 o                         
  12   1  -2         31.12         27.68         5.69 o                         
  13   1  -2         24.53         25.65         6.20 o                         
  14   1  -2         66.03         68.89         8.79 o                         
  15   1  -2        208.99        247.62        39.63 o                         
  16   1  -2          5.46          5.66         6.84 o                         
  17   1  -2        118.60        198.04        32.86 o                         
  18   1  -2         36.17         42.51        12.38 o                         
  19   1  -2         20.30         28.23         9.41 o                         
  20   1  -2          0.76         -2.92         8.61 o                         
   0   2  -2        329.44        362.80        15.94 o                         
   1   2  -2        647.04        695.76        29.17 o                         
   2   2  -2        294.09        322.42        10.96 o                         
   3   2  -2        873.09        859.25        26.39 o                         
   4   2  -2       3626.51       3617.10       109.67 o                         
   5   2  -2        513.62        538.66        19.51 o                         
   6   2  -2       1784.05       1681.08        48.41 o                         
   7   2  -2        479.35        466.20        14.89 o                         
   8   2  -2        594.66        604.28        18.09 o                         
   9   2  -2        240.62        235.13         8.98 o                         
  10   2  -2         88.23         89.90         5.06 o                         
  11   2  -2        102.86        105.07        15.36 o                         
  12   2  -2        136.17        140.80        11.39 o                         
  13   2  -2          8.38          6.60         5.50 o                         
  14   2  -2         86.79         95.61        13.04 o                         
  15   2  -2         99.12        103.82        18.66 o                         
  16   2  -2         32.16         36.21         8.92 o                         
  17   2  -2         12.48         24.08         7.64 o                         
  18   2  -2         33.69         42.01         9.59 o                         
  19   2  -2         25.38         26.96        11.72 o                         
  20   2  -2         16.60         24.15         9.36 o                         
   0   3  -2        484.88        521.92        23.15 o                         
   1   3  -2        499.70        553.21        24.49 o                         
   2   3  -2        678.20        681.93        21.72 o                         
   3   3  -2       1552.97       1603.77        49.12 o                         
   4   3  -2       2989.62       3030.18        91.33 o                         
   5   3  -2       1818.83       1854.29        64.76 o                         
   6   3  -2        938.74        932.53        33.60 o                         
   7   3  -2        174.95        158.13         8.16 o                         
   8   3  -2        339.57        362.46        14.60 o                         
   9   3  -2        814.68        740.42        23.50 o                         
  10   3  -2         43.37         52.03        12.55 o                         
  11   3  -2         69.96         79.87        11.56 o                         
  12   3  -2         10.47          2.69         5.30 o                         
  13   3  -2        143.51        145.09        18.49 o                         
  14   3  -2        131.40        139.33        12.14 o                         
  15   3  -2          7.31          0.34         6.17 o                         
  16   3  -2          0.19         -6.15         6.15 o                         
  17   3  -2         19.43         19.81         7.80 o                         
  18   3  -2         27.81         38.15         8.98 o                         
  19   3  -2          7.77         14.36         8.73 o                         
   0   4  -2        225.37        204.51        12.71 o                         
   1   4  -2        145.67        127.53         7.54 o                         
   2   4  -2        569.05        582.76        18.76 o                         
   3   4  -2         89.44        107.94         9.76 o                         
   4   4  -2         78.92         72.94         4.92 o                         
   5   4  -2        816.46        798.99        25.29 o                         
   6   4  -2        373.77        372.27        13.54 o                         
   7   4  -2        194.49        190.16         8.51 o                         
   8   4  -2         29.13         25.90         4.59 o                         
   9   4  -2         60.15         55.37         5.91 o                         
  10   4  -2          1.55         -2.50         3.96 o                         
  11   4  -2        108.36         95.35        18.99 o                         
  12   4  -2        137.21        158.44        24.27 o                         
  13   4  -2         79.17         82.98         9.40 o                         
  14   4  -2         36.22         40.49         8.05 o                         
  15   4  -2         25.11         16.60         7.33 o                         
  16   4  -2         18.52         14.83         7.64 o                         
  17   4  -2          7.97          1.92         7.20 o                         
  18   4  -2         22.14         35.99        11.23 o                         
  19   4  -2         23.33         44.58        12.22 o                         
   0   5  -2       1327.31       1272.64        60.19 o                         
   1   5  -2        292.32        331.06        16.31 o                         
   2   5  -2         26.48         37.37         4.51 o                         
   3   5  -2        484.68        463.57        20.05 o                         
   4   5  -2         18.38         28.25         4.68 o                         
   5   5  -2        181.39        170.63        10.22 o                         
   6   5  -2         85.97         73.52         6.97 o                         
   7   5  -2         72.47         75.32         7.04 o                         
   8   5  -2         44.93         41.82         7.91 o                         
   9   5  -2         93.49         99.10         8.58 o                         
  10   5  -2        188.77        162.54        10.94 o                         
  11   5  -2          1.69         -5.13         5.13 o                         
  12   5  -2         13.04         16.06         6.04 o                         
  13   5  -2         26.69         32.78         7.99 o                         
  14   5  -2         16.56         31.86         8.35 o                         
  15   5  -2         16.65         20.20         8.59 o                         
  16   5  -2          5.84          0.25         7.75 o                         
  17   5  -2         18.32         15.19        10.24 o                         
   0   6  -2        639.26        587.56        31.56 o                         
   1   6  -2         32.19        106.25        10.47 o                         
   2   6  -2        367.12        326.76        22.69 o                         
   3   6  -2         18.46         34.86         5.84 o                         
   4   6  -2        141.67        128.73         9.83 o                         
   5   6  -2         87.43         89.93         8.35 o                         
   6   6  -2        276.75        248.77        14.20 o                         
   7   6  -2          7.70          4.55         5.97 o                         
   8   6  -2        333.69        334.47        33.54 o                         
   9   6  -2          1.68          8.15         5.98 o                         
  10   6  -2         10.57          7.13         6.27 o                         
  11   6  -2         50.27         53.39         8.93 o                         
  12   6  -2         11.89          4.61         6.29 o                         
  13   6  -2          1.11          2.25         6.21 o                         
  14   6  -2         34.81         43.59        11.23 o                         
  15   6  -2          6.63          6.27         9.91 o                         
  16   6  -2          0.07         -2.64         9.91 o                         
   0   7  -2         66.31         76.28        15.52 o                         
   1   7  -2         58.59         77.45         8.31 o                         
   2   7  -2         93.45        132.58        12.98 o                         
   3   7  -2        267.23        279.36        31.37 o                         
   4   7  -2         44.74         42.68        10.04 o                         
   5   7  -2          2.13         -1.74         6.15 o                         
   6   7  -2         20.65         20.31         8.08 o                         
   7   7  -2         26.09         23.57         8.46 o                         
   8   7  -2         17.58          1.06         7.82 o                         
   9   7  -2         24.90         13.91         9.08 o                         
  10   7  -2          1.17         -4.34         7.76 o                         
  11   7  -2         22.16         10.41         8.64 o                         
  12   7  -2         20.73         11.56        10.90 o                         
  13   7  -2          9.11         18.16        11.89 o                         
  14   7  -2          0.34          2.31        11.89 o                         
   0   8  -2         11.37         -1.65        12.22 o                         
   1   8  -2          4.63         -5.01         8.75 o                         
   2   8  -2         11.46          9.58        13.54 o                         
   3   8  -2         39.57         28.40        14.53 o                         
   4   8  -2         14.13         23.45        14.20 o                         
   5   8  -2         25.90         35.99        15.85 o                         
   6   8  -2         58.49         67.69        18.16 o                         
   7   8  -2         44.52         47.88        17.17 o                         
   9   8  -2         26.58         40.62        13.87 o                         
  11   8  -2         24.96         17.50        14.20 o                         
   0   9  -2         49.86         38.97        17.17 o                         
   1   9  -2         41.37         27.50        12.05 o                         
   2   9  -2          2.39         19.28        10.94 o                         
   3   9  -2         66.68         37.64        17.17 o                         
   2   0  -1        993.66        977.42        42.58 o                         
   4   0  -1       4211.72       3831.71       164.99 o                         
   6   0  -1       2558.91       2315.58        98.35 o                         
   8   0  -1       1228.54       1159.48        49.11 o                         
  10   0  -1        360.22        388.04        19.84 o                         
  12   0  -1        251.63        238.36        14.65 o                         
  14   0  -1        269.92        265.17        30.71 o                         
  16   0  -1        304.75        309.41        34.34 o                         
  18   0  -1         14.02         18.16        14.20 o                         
  20   0  -1          1.90          7.26        10.90 o                         
   1   1  -1       1155.31       1162.96        74.31 o                         
   2   1  -1        644.64        644.00        34.60 o                         
   3   1  -1       8662.65       8222.90       229.78 o                         
   4   1  -1       1046.85        998.46        32.46 o                         
   5   1  -1       2355.51       2231.84        62.92 o                         
   6   1  -1        262.23        246.82         8.18 o                         
   7   1  -1       4798.26       4494.44       125.73 o                         
   8   1  -1        510.30        497.78        15.54 o                         
   9   1  -1         24.66         23.25         2.73 o                         
  10   1  -1        170.12        172.34         7.14 o                         
  11   1  -1       1734.27       1680.76        48.93 o                         
  12   1  -1         10.45          5.71         2.94 o                         
  13   1  -1        147.41        133.41        11.05 o                         
  14   1  -1         11.11          6.43         5.68 o                         
  15   1  -1         97.47        111.63        25.26 o                         
  16   1  -1          6.34          5.28         6.51 o                         
  17   1  -1         40.21         46.84         8.55 o                         
  18   1  -1         16.12         16.27         7.99 o                         
  19   1  -1         13.64          5.90         8.30 o                         
  20   1  -1          2.33          6.24         8.81 o                         
  21   1  -1          0.24         -8.26        10.24 o                         
   1   2  -1       2647.13       2852.65        94.67 o                         
   2   2  -1        433.98        457.36        20.69 o                         
   3   2  -1       6736.24       6418.95       196.28 o                         
   4   2  -1       1920.30       1816.45        54.36 o                         
   5   2  -1        148.48        147.97         5.81 o                         
   6   2  -1         49.34         45.04         2.79 o                         
   7   2  -1       1007.34        948.30        25.67 o                         
   8   2  -1        820.74        791.21        21.36 o                         
   9   2  -1         29.74         25.45         2.96 o                         
  10   2  -1        536.02        526.50        16.84 o                         
  11   2  -1        134.55        135.48         6.60 o                         
  12   2  -1         73.05         73.08         7.82 o                         
  13   2  -1         45.74         39.75         7.02 o                         
  14   2  -1         66.03         69.84        11.72 o                         
  15   2  -1         77.95         95.94        10.51 o                         
  16   2  -1         49.58         53.01        15.85 o                         
  17   2  -1         11.30          8.66         6.96 o                         
  18   2  -1          2.64         -4.18         7.20 o                         
  19   2  -1          1.40         -0.91         7.54 o                         
  20   2  -1          5.52         -3.38         8.24 o                         
   1   3  -1        965.53       1057.21        45.57 o                         
   2   3  -1        966.33       1079.31        34.79 o                         
   3   3  -1          8.85         11.04         2.17 o                         
   4   3  -1        581.00        603.99        19.21 o                         
   5   3  -1       1085.73       1139.81        34.42 o                         
   6   3  -1        623.04        627.46        20.24 o                         
   7   3  -1       2121.71       2078.77        54.96 o                         
   8   3  -1        131.79        124.32         5.18 o                         
   9   3  -1          9.42         13.31         2.63 o                         
  10   3  -1        137.11        147.28         6.26 o                         
  11   3  -1        292.95        285.95        17.51 o                         
  12   3  -1         14.49          7.55         6.60 o                         
  13   3  -1         90.38         81.77         9.22 o                         
  14   3  -1        147.30        151.02        14.86 o                         
  15   3  -1         19.77         19.70         6.93 o                         
  16   3  -1          0.88         -0.42         6.10 o                         
  17   3  -1         26.52         18.25         7.68 o                         
  18   3  -1         12.57         13.46         7.75 o                         
  19   3  -1          0.74          4.03         8.26 o                         
  20   3  -1          1.16         -9.25         9.25 o                         
   1   4  -1        159.68        150.33         8.50 o                         
   2   4  -1        333.18        340.57        22.21 o                         
   3   4  -1       1883.88       1860.78        55.65 o                         
   4   4  -1       2017.49       1919.38        57.78 o                         
   5   4  -1        686.05        686.73        21.99 o                         
   6   4  -1        532.02        512.92        17.37 o                         
   7   4  -1        522.41        506.91        17.52 o                         
   8   4  -1        330.69        320.00        12.13 o                         
   9   4  -1         16.14         16.06         4.17 o                         
  10   4  -1        255.35        254.69        20.88 o                         
  11   4  -1        143.31        138.87         9.68 o                         
  12   4  -1         12.92         19.54         5.72 o                         
  13   4  -1         48.75         46.76         8.06 o                         
  14   4  -1         24.75         19.92         6.96 o                         
  15   4  -1         16.30         13.43         7.43 o                         
  16   4  -1          6.34          7.77         7.44 o                         
  17   4  -1          9.86         10.43         8.26 o                         
  18   4  -1          1.68         -4.95         7.13 o                         
   1   5  -1       1996.49       1972.99        65.10 o                         
   2   5  -1        127.51        171.05        14.53 o                         
   3   5  -1         78.65         85.01         6.15 o                         
   4   5  -1        231.98        202.38         9.05 o                         
   5   5  -1        491.08        476.98        17.09 o                         
   6   5  -1        180.97        189.64        10.70 o                         
   7   5  -1        161.04        170.19        10.19 o                         
   8   5  -1        166.19        147.40         9.71 o                         
   9   5  -1         52.49         55.78         6.53 o                         
  10   5  -1         47.59         48.09         6.71 o                         
  11   5  -1         42.09         33.00         7.00 o                         
  12   5  -1         35.82         38.84         7.91 o                         
  13   5  -1         57.56         49.07         7.47 o                         
  14   5  -1         67.84         57.85         8.06 o                         
  15   5  -1          3.99         12.93         7.68 o                         
  16   5  -1          0.04          3.27         7.78 o                         
  17   5  -1          6.34         13.87        10.57 o                         
  18   5  -1          0.01          0.99        10.24 o                         
   1   6  -1        164.62        176.78        14.36 o                         
   2   6  -1        441.77        425.87        27.41 o                         
   3   6  -1         52.28         64.22         6.54 o                         
   4   6  -1        342.62        347.00        16.19 o                         
   5   6  -1        194.76        183.19        11.28 o                         
   6   6  -1        120.07        123.36         9.80 o                         
   7   6  -1        245.50        237.76        13.96 o                         
   8   6  -1        135.09        153.30        12.82 o                         
   9   6  -1         60.68         47.99         7.66 o                         
  10   6  -1         79.29         66.87         8.41 o                         
  11   6  -1         13.58          8.47         6.07 o                         
  12   6  -1          0.31         -1.31         5.97 o                         
  13   6  -1          9.99         10.43         6.36 o                         
  14   6  -1          8.09          4.08         6.65 o                         
  15   6  -1          2.32         -0.66         9.91 o                         
  16   6  -1         37.81         41.28        12.55 o                         
   1   7  -1        324.75        245.67        16.93 o                         
   2   7  -1         25.08         41.00         9.03 o                         
   3   7  -1         67.79         64.77         8.03 o                         
   4   7  -1          9.40         10.57        11.89 o                         
   5   7  -1        364.34        379.58        19.22 o                         
   6   7  -1          0.12          6.02         8.50 o                         
   7   7  -1         39.54         46.67         9.59 o                         
   8   7  -1         66.52         59.05        10.62 o                         
   9   7  -1          9.81          8.68         7.99 o                         
  10   7  -1         34.02         21.50         8.79 o                         
  11   7  -1          1.22          0.78         7.76 o                         
  12   7  -1          9.58          2.64        10.57 o                         
  13   7  -1         17.56         18.49        11.89 o                         
  14   7  -1          5.94         -4.62        10.90 o                         
   1   8  -1          8.47          5.61         9.91 o                         
   2   8  -1        119.45         87.18        19.15 o                         
   3   8  -1          5.52         12.88        13.21 o                         
   4   8  -1         51.08         29.06        15.52 o                         
   5   8  -1         40.21         31.31        11.56 o                         
   6   8  -1          4.30          1.98        13.21 o                         
   7   8  -1          8.17          3.53        16.18 o                         
   8   8  -1         85.68         71.99        15.19 o                         
   9   8  -1         48.16         39.30        13.87 o                         
  10   8  -1         28.15         15.19        13.54 o                         
  11   8  -1          3.74        -11.89        11.89 o                         
   1   9  -1         49.98         15.85        15.19 o                         
   2   0   0       4856.34       4589.25       228.78 o                         
   4   0   0       9266.71       8329.12       263.65 o                         
   6   0   0        144.44        141.92         7.92 o                         
   8   0   0         49.07         60.08         5.74 o                         
  10   0   0        738.09        767.92        34.45 o                         
  12   0   0        284.46        319.35        17.16 o                         
  14   0   0         91.97        109.96        18.16 o                         
  16   0   0          5.21         13.87        11.56 o                         
  18   0   0          1.71          3.63        12.22 o                         
  20   0   0         10.48         15.19        10.90 o                         
   0   1   0       1490.83       1598.92        97.08 o                         
   1   1   0        617.66        635.94        24.54 o                         
   2   1   0       4925.17       4519.76        96.72 o                         
   3   1   0       7848.08       7221.22       168.13 o                         
   4   1   0        130.60        124.15         3.31 o                         
   5   1   0        807.43        774.32        23.34 o                         
   6   1   0        105.42        105.15         3.45 o                         
   7   1   0          7.79          6.61         1.54 o                         
   8   1   0        141.56        143.07         5.71 o                         
   9   1   0        137.90        115.29         5.23 o                         
  10   1   0         24.66         34.38         3.35 o                         
  11   1   0        636.45        694.11        21.47 o                         
  12   1   0          0.93         -1.02         2.82 o                         
  13   1   0         76.37         72.69         9.12 o                         
  14   1   0         57.34         71.77         9.74 o                         
  15   1   0         66.60         88.51        10.40 o                         
  16   1   0          0.57         -5.87         5.87 o                         
  17   1   0         26.33         38.25         8.49 o                         
  18   1   0          8.25          3.61        13.21 o                         
  19   1   0          2.39         -5.76         7.61 o                         
  20   1   0          0.21         -1.32        10.57 o                         
  21   1   0         13.20         40.29        13.87 o                         
   0   2   0      32287.13      33021.86      1930.13 o                         
   1   2   0       1602.67       1491.91        62.46 o                         
   2   2   0        361.92        330.03        11.15 o                         
   3   2   0      17899.54      17172.71       404.10 o                         
   4   2   0      11674.96      11710.28       263.69 o                         
   5   2   0        564.55        582.75        14.01 o                         
   6   2   0        428.01        425.46        10.64 o                         
   7   2   0        112.92        104.39         4.26 o                         
   8   2   0          1.71         -0.09         1.75 o                         
   9   2   0        937.36        909.01        24.49 o                         
  10   2   0         10.50         10.67         2.70 o                         
  11   2   0         12.03         10.71         3.03 o                         
  12   2   0        197.47        190.74         8.27 o                         
  13   2   0        443.38        436.84        31.04 o                         
  14   2   0         42.46         40.34        10.90 o                         
  15   2   0        245.93        218.90        16.18 o                         
  16   2   0         28.00         25.97         7.60 o                         
  17   2   0          9.82          2.00         8.26 o                         
  18   2   0         21.38         34.90        11.72 o                         
  19   2   0          3.68          2.69         7.54 o                         
  20   2   0          0.90         -6.27        10.24 o                         
   0   3   0        851.36        841.40        51.18 o                         
   1   3   0       5722.92       5601.08       232.33 o                         
   2   3   0         96.71         92.19         6.07 o                         
   3   3   0       4641.07       4535.63       122.01 o                         
   4   3   0         58.53         64.85         3.39 o                         
   5   3   0        312.37        315.37        10.90 o                         
   6   3   0         12.91         29.88         2.47 o                         
   7   3   0         47.12         45.02         3.11 o                         
   8   3   0        195.19        197.15         6.90 o                         
   9   3   0        176.74        180.02         6.69 o                         
  10   3   0        458.34        428.02        12.84 o                         
  11   3   0        425.57        419.49        17.64 o                         
  12   3   0         61.97         58.24         6.55 o                         
  13   3   0         25.34         13.12         8.42 o                         
  14   3   0        145.73        148.44        12.20 o                         
  15   3   0          4.57          5.96         5.78 o                         
  16   3   0         17.07         15.06         6.51 o                         
  17   3   0          6.10         -0.40         8.92 o                         
  18   3   0          5.13          3.55         7.30 o                         
  19   3   0          4.22          8.36         7.78 o                         
  20   3   0          0.63          2.74         7.93 o                         
   0   4   0        214.50        226.53        16.51 o                         
   1   4   0        384.70        360.00        17.05 o                         
   2   4   0        117.04        103.62        10.73 o                         
   3   4   0        473.92        465.14        14.14 o                         
   4   4   0       1205.52       1241.98        34.81 o                         
   5   4   0        137.67        123.88         5.36 o                         
   6   4   0        309.35        307.61        11.27 o                         
   7   4   0        333.37        341.97        12.36 o                         
   8   4   0         77.60         75.89         5.37 o                         
   9   4   0         48.96         51.78         4.83 o                         
  10   4   0        432.19        451.03        16.17 o                         
  11   4   0        539.37        545.53        22.93 o                         
  12   4   0        847.93        814.65        42.11 o                         
  13   4   0         12.52         16.49         5.44 o                         
  14   4   0         20.62         19.74         6.01 o                         
  15   4   0          0.17          0.02         6.11 o                         
  16   4   0         18.91          7.72         7.06 o                         
  17   4   0         30.70         33.70         8.49 o                         
  18   4   0         21.80         27.60         8.64 o                         
  19   4   0          0.13          2.96         8.01 o                         
   0   5   0        680.69        741.01        46.89 o                         
   1   5   0        496.12        542.37        25.10 o                         
   2   5   0        873.12        874.26        29.88 o                         
   3   5   0        327.68        320.30        18.76 o                         
   4   5   0         72.72         75.85         4.96 o                         
   5   5   0          4.84          1.23         3.21 o                         
   6   5   0          0.57         -2.95         3.25 o                         
   7   5   0        212.81        218.73         9.83 o                         
   8   5   0         54.79         69.83         8.13 o                         
   9   5   0         87.28        106.91        10.26 o                         
  10   5   0        659.41        649.30        26.90 o                         
  11   5   0          0.06         -5.05         5.05 o                         
  12   5   0         46.45         36.51         6.54 o                         
  13   5   0        214.57        216.70        13.06 o                         
  14   5   0         40.98         44.09         7.45 o                         
  15   5   0        119.22        131.77        24.68 o                         
  16   5   0          3.02          8.19         7.54 o                         
  17   5   0          3.92          2.91        11.23 o                         
  18   5   0          3.74         12.55        10.57 o                         
   0   6   0        165.38        287.95        22.79 o                         
   1   6   0          4.69         22.04         5.59 o                         
   2   6   0        301.05        290.04        16.11 o                         
   3   6   0         54.28         81.35         8.46 o                         
   4   6   0         54.80         66.38         8.17 o                         
   5   6   0          9.26          8.54         7.23 o                         
   6   6   0        200.19        205.12        12.11 o                         
   7   6   0        260.94        270.20        18.85 o                         
   8   6   0        500.43        565.81        24.82 o                         
   9   6   0         86.27        129.47        12.85 o                         
  10   6   0         69.34         60.08         8.06 o                         
  11   6   0         21.64         30.60         6.88 o                         
  12   6   0        145.46        214.59        16.57 o                         
  13   6   0         16.68         12.07         6.55 o                         
  14   6   0          9.92          7.57         6.55 o                         
  15   6   0          0.15         -3.57         7.75 o                         
  16   6   0          4.45         -3.55         8.43 o                         
   1   7   0          1.47          8.98         6.18 o                         
   2   7   0         18.97         18.54         6.89 o                         
   3   7   0         96.67         85.46         9.91 o                         
   4   7   0        109.03        108.94        11.18 o                         
   5   7   0          5.05         22.79         6.51 o                         
   6   7   0          2.06         12.49         8.78 o                         
   7   7   0        260.83        266.02        15.91 o                         
   8   7   0         89.41         66.64         9.97 o                         
   9   7   0        172.74        166.60        12.93 o                         
  10   7   0          5.65          8.83        14.36 o                         
  11   7   0          5.03         16.13         8.46 o                         
  12   7   0          0.96         -3.30        10.24 o                         
  13   7   0         62.21         67.00        11.58 o                         
  14   7   0          4.07          5.16        14.53 o                         
   0   8   0          9.93         13.21        10.24 o                         
   1   8   0          5.79          9.55         6.72 o                         
   2   8   0         24.98         30.21         7.80 o                         
   4   8   0          2.18          8.26        12.55 o                         
   5   8   0         25.01         24.04         7.33 o                         
   6   8   0        146.18        153.37        14.91 o                         
   7   8   0          3.23         22.26         8.96 o                         
   8   8   0         66.05         95.10        16.51 o                         
   9   8   0          0.67         -6.93        11.23 o                         
  10   8   0         17.90         -5.28        11.89 o                         
  11   8   0         12.50         29.72        13.87 o                         
   2   0   1       1038.12       1056.17        39.67 o                         
   4   0   1       4332.60       4082.80       127.57 o                         
   6   0   1       2562.58       2418.99        75.91 o                         
   8   0   1       1179.77       1148.97        61.75 o                         
  10   0   1        384.67        422.61        15.65 o                         
  12   0   1        254.11        264.19        14.65 o                         
  14   0   1        269.86        287.82        17.05 o                         
  16   0   1        307.07        289.27        31.37 o                         
  20   0   1          1.92         -7.60        10.24 o                         
   1   1   1       1162.83       1197.46        29.52 o                         
   2   1   1        628.39        649.04        21.26 o                         
   3   1   1       8518.35       8265.27       177.57 o                         
   4   1   1       1053.47       1018.48        22.20 o                         
   5   1   1       2349.03       2223.90        46.31 o                         
   6   1   1        255.56        244.47         6.00 o                         
   7   1   1       4813.90       4461.12        92.56 o                         
   8   1   1        505.33        503.21        14.03 o                         
   9   1   1         25.35         23.71         3.28 o                         
  10   1   1        167.51        178.48         8.31 o                         
  11   1   1       1719.63       1707.02        48.84 o                         
  12   1   1         10.82         10.98         3.01 o                         
  13   1   1        148.86        148.96         7.24 o                         
  14   1   1         10.91          7.84         5.07 o                         
  15   1   1         96.29        129.13        27.57 o                         
  16   1   1          6.07          9.94        10.73 o                         
  17   1   1         40.71         51.86        11.39 o                         
  18   1   1         16.03         30.38        10.90 o                         
  19   1   1         13.33         -5.28        10.57 o                         
  20   1   1          2.42         -2.31        11.89 o                         
  21   1   1          0.20          0.33        12.22 o                         
   1   2   1       2601.62       2798.83       116.98 o                         
   2   2   1        449.49        469.22        15.46 o                         
   3   2   1       6792.67       6757.09       141.63 o                         
   4   2   1       1937.67       1858.05        40.04 o                         
   5   2   1        155.68        161.94         4.48 o                         
   6   2   1         44.01         36.56         2.10 o                         
   7   2   1       1029.23        991.01        25.61 o                         
   8   2   1        801.55        792.08        21.27 o                         
   9   2   1         29.25         29.56         2.56 o                         
  10   2   1        543.29        534.81        15.16 o                         
  11   2   1        128.70        141.31         5.97 o                         
  12   2   1         76.26         67.86         5.62 o                         
  13   2   1         46.00         50.44         5.51 o                         
  14   2   1         67.90         74.96        13.04 o                         
  15   2   1         78.53         89.51         9.60 o                         
  16   2   1         49.27         62.41        15.19 o                         
  17   2   1         11.46         16.58         6.90 o                         
  18   2   1          2.52          0.53         6.74 o                         
  19   2   1          1.52          7.26        10.24 o                         
  20   2   1          5.60          0.66        10.24 o                         
   1   3   1        989.10       1082.34        45.53 o                         
   2   3   1        950.68       1021.88        44.83 o                         
   3   3   1          7.33          8.73         2.68 o                         
   4   3   1        591.85        627.60        17.84 o                         
   5   3   1       1079.64       1132.74        28.01 o                         
   6   3   1        618.22        641.36        15.70 o                         
   7   3   1       2121.13       2184.51        44.89 o                         
   8   3   1        131.54        119.31         4.68 o                         
   9   3   1          9.25          8.85         2.26 o                         
  10   3   1        134.86        148.16         5.70 o                         
  11   3   1        298.33        311.32        10.05 o                         
  12   3   1         14.11         21.77         3.97 o                         
  13   3   1         89.69         78.60         7.29 o                         
  14   3   1        145.03        157.74        23.28 o                         
  15   3   1         19.41         17.05         6.11 o                         
  16   3   1          0.95         -5.35         6.77 o                         
  17   3   1         26.90         35.24         7.78 o                         
  18   3   1         12.47          7.52         7.93 o                         
  19   3   1          0.72          4.14         7.46 o                         
  20   3   1          1.28          4.95        10.57 o                         
   1   4   1        158.96        165.55        12.38 o                         
   2   4   1        346.91        363.93        16.81 o                         
   3   4   1       1890.42       1875.81        79.04 o                         
   4   4   1       1994.99       1945.71        53.49 o                         
   5   4   1        676.49        688.63        20.41 o                         
   6   4   1        534.05        540.52        16.25 o                         
   7   4   1        526.58        547.04        15.28 o                         
   8   4   1        337.40        331.03         9.36 o                         
   9   4   1         15.92         11.37         2.91 o                         
  10   4   1        258.99        273.48        10.96 o                         
  11   4   1        138.41        156.21         8.17 o                         
  12   4   1         13.24         17.56         5.00 o                         
  13   4   1         48.50         52.08         6.43 o                         
  14   4   1         25.83         22.95         5.72 o                         
  15   4   1         16.62         20.73         5.97 o                         
  16   4   1          6.40          6.62         6.58 o                         
  17   4   1         10.06          7.64         6.89 o                         
  18   4   1          1.85          8.37         8.26 o                         
  19   4   1          0.22          1.77        16.18 o                         
   1   5   1       1988.77       2006.73        84.41 o                         
   2   5   1        129.19        155.12        21.79 o                         
   3   5   1         80.94         83.13        12.88 o                         
   4   5   1        233.74        213.60         9.96 o                         
   5   5   1        494.30        524.25        26.43 o                         
   6   5   1        184.44        210.97        10.01 o                         
   7   5   1        160.02        164.21         8.39 o                         
   8   5   1        171.37        152.88         8.27 o                         
   9   5   1         51.70         53.62         6.35 o                         
  10   5   1         46.11         56.20         7.02 o                         
  11   5   1         43.99         43.38         6.41 o                         
  12   5   1         36.95         26.63         5.83 o                         
  13   5   1         57.45         61.85         7.38 o                         
  14   5   1         67.89         63.73         7.67 o                         
  15   5   1          3.79         13.62         6.19 o                         
  16   5   1          0.04          2.25         6.01 o                         
  17   5   1          6.63         12.89         8.01 o                         
  18   5   1          0.01         -7.60         9.58 o                         
   1   6   1        164.75        178.49        11.79 o                         
   2   6   1        440.38        433.08        21.59 o                         
   3   6   1         52.62         55.92         7.23 o                         
   4   6   1        341.29        334.04        23.24 o                         
   5   6   1        194.49        177.38        13.87 o                         
   6   6   1        124.38        137.05        25.92 o                         
   7   6   1        241.86        238.80        13.40 o                         
   8   6   1        138.89        171.96        11.47 o                         
   9   6   1         61.42         58.71         7.51 o                         
  10   6   1         80.33         84.15         8.48 o                         
  11   6   1         13.53         14.84         5.90 o                         
  12   6   1          0.24          5.53         5.68 o                         
  13   6   1          9.70         13.26         7.95 o                         
  14   6   1          8.58         14.14         6.36 o                         
  15   6   1          2.39         -3.56         6.49 o                         
  16   6   1         37.55         31.54         9.59 o                         
   1   7   1        322.82        304.36        17.15 o                         
   2   7   1         25.42         27.41         9.91 o                         
   3   7   1         68.34         72.52        10.07 o                         
   4   7   1          9.40          9.90         9.08 o                         
   5   7   1        365.49        403.95        24.77 o                         
   6   7   1          0.15          4.97         5.65 o                         
   7   7   1         38.82         37.39         7.28 o                         
   8   7   1         66.76         56.08         9.99 o                         
   9   7   1          9.56          6.47         6.59 o                         
  10   7   1         34.52         37.83         7.80 o                         
  11   7   1          1.48         -0.05         7.07 o                         
  12   7   1          9.61         -1.32         9.91 o                         
  13   7   1         18.02         14.53        11.23 o                         
  14   7   1          5.71          5.19         8.72 o                         
   1   8   1          8.51         11.34         6.76 o                         
   2   8   1        118.32         93.45        15.52 o                         
   3   8   1          5.57         12.14         7.23 o                         
   4   8   1         53.16         66.39        14.20 o                         
   5   8   1         40.41         34.34        13.21 o                         
   6   8   1          4.00          7.95         6.86 o                         
   7   8   1          8.22         -0.29         9.25 o                         
   8   8   1         87.08         75.95        14.86 o                         
   9   8   1         48.62         32.03        13.54 o                         
  10   8   1         28.17         19.62        10.30 o                         
  11   8   1          3.54         -8.92        11.89 o                         
   1   9   1         50.75         47.22        14.53 o                         
   4   9   1          3.48          7.26        11.56 o                         
   6   9   1         18.50         16.51        12.22 o                         
   2   0   2       6652.40       6811.42       481.79 o                         
   4   0   2       3272.85       3243.57       188.39 o                         
   6   0   2       2825.92       2502.89        90.60 o                         
   8   0   2        132.26        108.75         5.82 o                         
  10   0   2        605.09        558.55        24.17 o                         
  12   0   2         85.78         87.41        10.40 o                         
  14   0   2        101.68         98.40        17.34 o                         
   0   1   2        614.78        648.22        48.21 o                         
   1   1   2       2225.30       2293.26        90.34 o                         
   2   1   2       4105.94       4396.60       237.69 o                         
   3   1   2        148.98        152.99         8.53 o                         
   4   1   2       3028.30       2995.51        79.76 o                         
   5   1   2       3384.94       3248.80        77.57 o                         
   6   1   2        875.24        862.10        20.27 o                         
   7   1   2       1961.32       1915.99        43.01 o                         
   8   1   2        859.70        868.65        19.93 o                         
   9   1   2        469.13        417.91        10.73 o                         
  10   1   2        111.85        121.50         7.48 o                         
  11   1   2         17.36         15.92         2.70 o                         
  12   1   2         31.55         34.54         4.30 o                         
  13   1   2         25.53         31.22         3.85 o                         
  14   1   2         65.09         87.52         6.68 o                         
  15   1   2        211.66        284.28        46.89 o                         
  16   1   2          5.66         16.42         6.49 o                         
  17   1   2        117.02        205.73        19.48 o                         
  18   1   2         35.81         52.50        11.89 o                         
  19   1   2         20.81         16.51        11.89 o                         
  20   1   2          0.76        -11.23        11.23 o                         
   0   2   2        314.55        346.73        22.45 o                         
   1   2   2        645.00        681.08        20.38 o                         
   2   2   2        301.36        311.85         9.98 o                         
   3   2   2        847.70        837.33        19.61 o                         
   4   2   2       3585.30       3687.20        86.64 o                         
   5   2   2        512.04        533.94        12.34 o                         
   6   2   2       1791.46       1709.80        37.19 o                         
   7   2   2        474.69        480.36        10.98 o                         
   8   2   2        572.61        575.94        13.19 o                         
   9   2   2        243.46        259.31         7.25 o                         
  10   2   2         91.27         85.07         3.65 o                         
  11   2   2        102.80         97.05         4.95 o                         
  12   2   2        139.84        148.53         6.35 o                         
  13   2   2          7.36          7.03         3.34 o                         
  14   2   2         87.31         99.33         9.82 o                         
  15   2   2         99.96        111.97        10.20 o                         
  16   2   2         32.85         35.14         7.10 o                         
  17   2   2         13.18         15.72        11.06 o                         
  18   2   2         34.20         61.09        12.22 o                         
  19   2   2         25.79         25.76        11.56 o                         
  20   2   2         16.56         17.50        11.89 o                         
   0   3   2        470.14        531.65        33.02 o                         
   1   3   2        491.52        551.49        24.52 o                         
   2   3   2        674.10        679.74        22.83 o                         
   3   3   2       1597.17       1597.89        52.13 o                         
   4   3   2       2989.04       3001.77        81.87 o                         
   5   3   2       1857.81       1904.68        41.31 o                         
   6   3   2        927.41        951.59        21.36 o                         
   7   3   2        169.41        164.25         5.12 o                         
   8   3   2        343.82        362.34         9.77 o                         
   9   3   2        821.57        797.19        17.39 o                         
  10   3   2         40.05         44.27         3.48 o                         
  11   3   2         68.19         73.77         4.45 o                         
  12   3   2         11.61         13.03         3.03 o                         
  13   3   2        142.27        155.45        12.11 o                         
  14   3   2        128.15        141.02         9.57 o                         
  15   3   2          7.46          2.76         5.12 o                         
  16   3   2          0.23         -4.84         5.22 o                         
  17   3   2         18.96         30.22        15.52 o                         
  18   3   2         27.33         35.99        10.57 o                         
  19   3   2          7.77          6.60        10.24 o                         
   0   4   2        226.30        207.38        15.52 o                         
   1   4   2        137.70        120.66         7.71 o                         
   2   4   2        561.67        597.54        26.50 o                         
   3   4   2         90.18        114.29         7.33 o                         
   4   4   2         83.62         93.38         5.41 o                         
   5   4   2        795.73        802.35        23.38 o                         
   6   4   2        386.07        400.62        11.07 o                         
   7   4   2        191.77        204.29         6.93 o                         
   8   4   2         25.87         23.77         2.92 o                         
   9   4   2         59.23         57.74         4.89 o                         
  10   4   2          1.27          0.50         2.69 o                         
  11   4   2        110.05        114.09         7.01 o                         
  12   4   2        137.94        151.58         8.31 o                         
  13   4   2         82.60         74.55         7.28 o                         
  14   4   2         37.38         30.25         5.77 o                         
  15   4   2         24.98         21.14         6.07 o                         
  16   4   2         18.45         18.07         5.99 o                         
  17   4   2          7.67         15.56         7.19 o                         
  18   4   2         22.12         35.26         8.57 o                         
  19   4   2         23.83         35.00        11.56 o                         
   0   5   2       1314.75       1282.24        78.26 o                         
   1   5   2        291.48        321.05        16.23 o                         
   2   5   2         27.03         30.07         4.75 o                         
   3   5   2        498.31        521.05        33.19 o                         
   4   5   2         18.48         23.14         3.87 o                         
   5   5   2        186.80        191.34         9.15 o                         
   6   5   2         82.62         87.04        10.94 o                         
   7   5   2         71.63         81.81        11.34 o                         
   8   5   2         46.71         42.80         9.25 o                         
   9   5   2         97.44        122.10         7.53 o                         
  10   5   2        184.16        174.83         9.27 o                         
  11   5   2          1.73          1.87         4.93 o                         
  12   5   2         13.12          6.32         4.99 o                         
  13   5   2         26.58         21.97         5.93 o                         
  14   5   2         15.54         20.22         6.07 o                         
  15   5   2         16.62         21.59         6.06 o                         
  16   5   2          5.89         11.67         6.17 o                         
  17   5   2         18.32         22.62         7.13 o                         
   0   6   2        657.37        652.84        40.62 o                         
   2   6   2        370.89        352.53        17.85 o                         
   3   6   2         18.01         29.46         9.41 o                         
   4   6   2        133.84        143.43        13.18 o                         
   5   6   2         85.68         88.22        11.12 o                         
   6   6   2        286.97        245.10        34.18 o                         
   7   6   2          7.92         13.83         8.26 o                         
   8   6   2        330.57        355.60        17.03 o                         
   9   6   2          1.43          4.82         5.36 o                         
  10   6   2         11.20          6.89         5.72 o                         
  11   6   2         50.69         44.56         8.64 o                         
  12   6   2         11.32         13.20         6.11 o                         
  13   6   2          1.01         -1.33         5.42 o                         
  14   6   2         34.87         31.64         7.53 o                         
  15   6   2          6.97          8.25         6.75 o                         
  16   6   2          0.08         -2.61         8.25 o                         
   0   7   2         65.91         45.24        10.90 o                         
   1   7   2         60.35         71.80        11.39 o                         
   2   7   2         92.99        107.88        11.06 o                         
   3   7   2        269.52        288.45        17.26 o                         
   4   7   2         44.89         53.00         8.25 o                         
   5   7   2          1.49         10.30         6.27 o                         
   6   7   2         20.09         14.62         7.13 o                         
   7   7   2         27.12         23.18         7.75 o                         
   8   7   2         17.95          2.60         6.01 o                         
   9   7   2         26.99         25.95         7.05 o                         
  10   7   2          1.04          0.30        10.24 o                         
  11   7   2         22.21         25.21         7.66 o                         
  12   7   2         20.99          0.61         8.24 o                         
  13   7   2          9.03          3.41        15.19 o                         
  14   7   2          0.35          5.30         8.73 o                         
   0   8   2          9.59          2.97         9.91 o                         
   1   8   2          4.55         -0.99         8.26 o                         
   2   8   2         12.61          4.62         9.58 o                         
   3   8   2         39.64         43.92        12.22 o                         
   4   8   2         13.32         22.45        10.24 o                         
   5   8   2         25.97         25.10        10.57 o                         
   6   8   2         59.63         66.53        13.70 o                         
   7   8   2         44.30         46.11         9.51 o                         
   8   8   2         66.77         86.51        12.13 o                         
   9   8   2         26.78         21.20        10.06 o                         
  10   8   2         42.35         35.00        13.87 o                         
  11   8   2         24.59          7.26        12.55 o                         
   0   9   2         50.38         42.60        13.54 o                         
   2   9   2          2.38          7.26        11.23 o                         
   3   9   2         67.75         51.51        13.54 o                         
   4   9   2          1.43          0.66        11.23 o                         
   5   9   2          8.79          2.97        11.89 o                         
   6   9   2          7.43         17.50        12.22 o                         
   2   0   3       1788.42       1774.26       133.41 o                         
   4   0   3          7.28          9.60         3.35 o                         
   6   0   3        263.83        255.88        11.74 o                         
   8   0   3        506.82        521.08        28.07 o                         
  10   0   3        355.76        396.41        16.57 o                         
  12   0   3        133.75        176.01        14.53 o                         
  14   0   3         12.08         29.72         7.93 o                         
   1   1   3       6375.05       6659.69       340.91 o                         
   2   1   3       1173.92       1292.15        95.10 o                         
   3   1   3        566.80        597.86        43.92 o                         
   4   1   3        170.31        166.81         7.80 o                         
   5   1   3         31.49         26.68         2.67 o                         
   6   1   3         38.15         54.35         4.08 o                         
   7   1   3        644.96        653.67        21.37 o                         
   8   1   3        240.85        230.97         7.29 o                         
   9   1   3        244.38        265.21         8.12 o                         
  10   1   3         21.53         16.43         2.57 o                         
  11   1   3         22.64         25.09         3.24 o                         
  12   1   3         55.26         51.69         4.88 o                         
  13   1   3        186.33        191.94         8.75 o                         
  14   1   3         56.30         51.07         4.75 o                         
  15   1   3          3.43          2.97        11.89 o                         
  16   1   3          6.24         14.86         8.59 o                         
  17   1   3         86.47        155.86        16.51 o                         
  18   1   3         26.36         39.63        11.89 o                         
  19   1   3         29.48         42.60        12.55 o                         
  20   1   3          6.79          6.93        11.56 o                         
   1   2   3        980.47       1128.20        51.33 o                         
   2   2   3       1068.42       1143.93        57.79 o                         
   3   2   3        449.76        454.98        13.47 o                         
   4   2   3        279.72        273.82         7.40 o                         
   5   2   3        752.01        742.43        18.17 o                         
   6   2   3        215.27        212.63         6.31 o                         
   7   2   3        549.37        524.53        13.71 o                         
   8   2   3        143.07        145.40         4.41 o                         
   9   2   3         75.10         78.35         3.41 o                         
  10   2   3        269.19        274.55         7.34 o                         
  11   2   3        174.97        163.75         6.44 o                         
  12   2   3        246.28        251.11         8.62 o                         
  13   2   3         21.22         18.46         3.32 o                         
  14   2   3          9.09          3.49         3.53 o                         
  15   2   3          6.65          4.22         4.49 o                         
  16   2   3         24.64         38.31         9.91 o                         
  17   2   3         59.57         65.05        11.89 o                         
  18   2   3          7.47         21.13        10.57 o                         
  19   2   3          3.43         11.89        10.57 o                         
  20   2   3          4.69         10.90        11.56 o                         
   1   3   3        147.30        154.11         7.60 o                         
   2   3   3        772.56        751.74        24.48 o                         
   3   3   3        652.35        679.22        23.05 o                         
   4   3   3         57.04         62.63         3.48 o                         
   5   3   3         98.20         98.11         3.92 o                         
   6   3   3         54.12         63.35         4.55 o                         
   7   3   3        927.30        889.94        20.35 o                         
   8   3   3        626.10        628.23        14.93 o                         
   9   3   3         75.66        109.76         5.76 o                         
  10   3   3         80.53         94.28         5.04 o                         
  11   3   3        292.51        277.79         9.47 o                         
  12   3   3         51.02         50.14         4.04 o                         
  13   3   3        102.37         97.18         6.61 o                         
  14   3   3          9.24          1.95         3.90 o                         
  15   3   3         33.38         35.76         5.89 o                         
  16   3   3         59.99         65.29        12.55 o                         
  17   3   3         21.66         34.01         9.58 o                         
  18   3   3         18.94         23.45         9.91 o                         
  19   3   3          9.49          6.93         9.58 o                         
   1   4   3        277.31        294.37        14.36 o                         
   2   4   3        374.93        387.06        17.74 o                         
   3   4   3         30.63         23.31         3.81 o                         
   4   4   3        417.80        406.54        12.76 o                         
   5   4   3         36.76         38.85         4.51 o                         
   6   4   3        150.88        149.96         5.83 o                         
   7   4   3        302.59        313.76        10.59 o                         
   8   4   3         32.92         29.30         3.69 o                         
   9   4   3          7.66          5.82         2.74 o                         
  10   4   3        173.58        179.69         7.30 o                         
  11   4   3        173.89        180.64         8.86 o                         
  12   4   3         66.68         62.51         5.77 o                         
  13   4   3          1.27         -1.15         3.96 o                         
  14   4   3         83.19         89.70         8.16 o                         
  15   4   3         15.03         26.07         5.85 o                         
  16   4   3          7.12         11.87         5.58 o                         
  17   4   3          8.87          5.89         6.14 o                         
  18   4   3          1.21         -7.26         8.92 o                         
   1   5   3         70.54         77.04         6.89 o                         
   2   5   3          8.18          6.49         3.33 o                         
   3   5   3         25.95         31.48         5.12 o                         
   4   5   3         33.62         29.33         5.00 o                         
   5   5   3         48.82         64.77        15.85 o                         
   6   5   3         91.33         87.09         7.69 o                         
   7   5   3        209.45        215.11        21.59 o                         
   8   5   3         41.86         39.79         5.47 o                         
   9   5   3          7.73          8.80         4.53 o                         
  10   5   3          0.13          1.06         4.11 o                         
  11   5   3        213.10        249.00        11.77 o                         
  12   5   3         35.31         35.46         6.09 o                         
  13   5   3         44.10         54.03         7.27 o                         
  14   5   3         10.33          5.56         7.15 o                         
  15   5   3          3.43          2.21         5.52 o                         
  16   5   3         16.75          8.27         6.31 o                         
  17   5   3          4.57          6.69         6.59 o                         
   1   6   3         11.87          5.82         4.55 o                         
   2   6   3         18.46         13.36         4.84 o                         
   3   6   3          6.22         10.20         4.65 o                         
   4   6   3         74.02         74.25        11.72 o                         
   5   6   3         28.01         27.39         6.46 o                         
   6   6   3        193.86        204.19        19.12 o                         
   7   6   3         30.58         28.11         7.25 o                         
   8   6   3         94.00        116.60         9.11 o                         
   9   6   3         60.80         78.30         9.28 o                         
  10   6   3        104.45        128.66        10.33 o                         
  11   6   3         55.69         51.49         9.11 o                         
  12   6   3          2.51         11.26         6.09 o                         
  13   6   3         10.35          7.34         6.28 o                         
  14   6   3         38.61         35.33         7.62 o                         
  15   6   3          4.61          3.15         6.93 o                         
   1   7   3        174.47        152.33        11.88 o                         
   2   7   3         14.94         16.47         6.25 o                         
   3   7   3         28.92         33.19         7.10 o                         
   4   7   3         48.75         45.03         7.85 o                         
   5   7   3         75.55         66.65        11.23 o                         
   6   7   3         11.34          4.05         6.41 o                         
   7   7   3         46.64         56.01        16.02 o                         
   8   7   3         10.91         12.78         7.64 o                         
   9   7   3         39.66         43.60         7.97 o                         
  10   7   3         23.66         15.20         7.11 o                         
  11   7   3         26.32         15.10         8.55 o                         
  12   7   3         17.05         18.76         9.25 o                         
  13   7   3         10.10          2.96         8.98 o                         
   1   8   3         63.51         46.89        12.55 o                         
   2   8   3          0.40         -0.44        10.24 o                         
   3   8   3         25.43         24.26         8.26 o                         
   4   8   3         27.36         31.69         8.55 o                         
   5   8   3          4.37          7.81         7.45 o                         
   6   8   3          8.06         16.18         9.25 o                         
   7   8   3          5.44          4.66         7.99 o                         
   8   8   3        102.82         85.96        12.14 o                         
   9   8   3         25.54         29.72        13.21 o                         
  10   8   3         74.48         64.41        12.22 o                         
   1   9   3         44.22         29.06        12.88 o                         
   2   9   3          2.24          6.09         7.99 o                         
   3   9   3          4.66         -9.91         9.91 o                         
   4   9   3          2.92         -8.92        10.24 o                         
   6   0   4       1429.19       1342.34        81.89 o                         
   8   0   4       1073.00       1023.94        42.39 o                         
  10   0   4       1223.15       1175.58        67.03 o                         
  12   0   4         91.01        106.66        11.23 o                         
  14   0   4         51.99         45.57         9.58 o                         
   4   1   4        129.14        117.89        10.24 o                         
   5   1   4       2366.40       2193.64       135.06 o                         
   6   1   4        146.90        132.68         7.99 o                         
   7   1   4          0.49         -2.32         2.32 o                         
   8   1   4        330.80        310.94        11.86 o                         
   9   1   4        150.96        141.82         6.40 o                         
  10   1   4         46.76         47.50         3.53 o                         
  11   1   4        127.03        105.77         7.01 o                         
  12   1   4         31.37         35.30         6.00 o                         
  13   1   4        188.36        196.54         9.51 o                         
  14   1   4          8.37         15.28         4.35 o                         
  15   1   4         71.80         71.86         6.56 o                         
  16   1   4         29.86         28.37         9.41 o                         
  17   1   4          0.82         -3.63         8.59 o                         
  18   1   4         13.00          2.97         9.58 o                         
  19   1   4          0.30          2.64        10.24 o                         
   2   2   4        757.83        744.97        47.88 o                         
   3   2   4        193.76        204.74        14.20 o                         
   4   2   4        640.00        676.15        48.54 o                         
   5   2   4        752.36        765.36        30.23 o                         
   6   2   4       1592.22       1543.37        47.73 o                         
   7   2   4        393.76        397.60        12.20 o                         
   8   2   4        175.93        152.74         6.06 o                         
   9   2   4        301.34        290.91         8.24 o                         
  10   2   4        145.79        132.17         5.69 o                         
  11   2   4         43.39         39.18         3.75 o                         
  12   2   4         76.58         80.43         5.76 o                         
  13   2   4         67.12         74.05         4.79 o                         
  14   2   4          8.73         -1.74         3.60 o                         
  15   2   4         89.58         94.08        12.55 o                         
  16   2   4          8.43          4.29         8.26 o                         
  17   2   4         31.25         22.79         9.91 o                         
  18   2   4         11.14          0.33         8.59 o                         
  19   2   4         10.47         25.10        10.90 o                         
   0   3   4        776.49        880.78        33.89 o                         
   1   3   4        108.92        120.98         5.94 o                         
   2   3   4        212.28        221.89         8.62 o                         
   3   3   4        498.17        512.31        20.98 o                         
   4   3   4        763.17        833.37        27.27 o                         
   5   3   4        839.81        883.80        24.68 o                         
   6   3   4         60.73         79.42         4.44 o                         
   7   3   4        206.05        220.54         7.01 o                         
   8   3   4        265.52        251.32         7.97 o                         
   9   3   4        625.59        607.95        18.26 o                         
  10   3   4         33.00         34.76         3.83 o                         
  11   3   4        110.31        114.04         6.48 o                         
  12   3   4          8.12          6.27         2.92 o                         
  13   3   4         28.28         19.72         3.54 o                         
  14   3   4         15.31         14.96         4.54 o                         
  15   3   4         20.93         25.12         5.68 o                         
  16   3   4         18.62         14.62         7.02 o                         
  17   3   4          4.61         15.85         8.92 o                         
  18   3   4          2.48          8.59         9.25 o                         
   0   4   4        962.35       1003.20        60.76 o                         
   1   4   4        209.62        238.10        12.49 o                         
   2   4   4        153.25        162.55        10.03 o                         
   3   4   4        615.02        637.39        21.65 o                         
   4   4   4        294.90        286.14        11.74 o                         
   5   4   4        323.14        306.28        10.37 o                         
   6   4   4        489.64        474.22        17.74 o                         
   7   4   4         13.80         16.15         3.79 o                         
   8   4   4          2.11         -0.38         3.21 o                         
   9   4   4        119.16        123.59         6.43 o                         
  10   4   4         24.43         17.26         3.35 o                         
  11   4   4        178.87        181.36         9.95 o                         
  12   4   4         44.61         48.32         5.47 o                         
  13   4   4         82.07         77.68         6.56 o                         
  14   4   4         53.66         55.20         6.82 o                         
  15   4   4         38.22         33.04         6.20 o                         
  16   4   4          0.36          1.18         6.40 o                         
  17   4   4          0.52          5.84         7.30 o                         
   0   5   4        349.28        349.04        24.11 o                         
   1   5   4        117.23        122.65         8.86 o                         
   2   5   4        106.67         96.81         7.99 o                         
   3   5   4        775.69        771.68        33.27 o                         
   4   5   4        256.54        254.22        21.30 o                         
   5   5   4         34.07         40.93         9.91 o                         
   6   5   4         31.84         30.18         7.03 o                         
   7   5   4        158.56        163.86         9.46 o                         
   8   5   4         80.46         89.94         8.82 o                         
   9   5   4         63.35         78.79        14.60 o                         
  10   5   4         79.18         78.33         8.81 o                         
  11   5   4         12.52         10.36         5.30 o                         
  12   5   4          1.52         -0.94         4.63 o                         
  13   5   4          2.17         -2.76         5.22 o                         
  14   5   4         15.06          8.00         5.90 o                         
  15   5   4         11.83         13.14         6.15 o                         
  16   5   4          9.44         13.69         6.68 o                         
   0   6   4        475.47        461.98        29.72 o                         
   1   6   4         13.95         23.12         8.26 o                         
   2   6   4         97.41        101.80        20.31 o                         
   3   6   4         21.67         23.21         5.71 o                         
   4   6   4          2.91          1.16         4.45 o                         
   5   6   4         84.81         90.47        30.38 o                         
   6   6   4        115.99        129.12        19.23 o                         
   7   6   4         64.92         63.69        14.78 o                         
   8   6   4         36.19         21.75         6.39 o                         
   9   6   4         19.82         17.53         5.77 o                         
  10   6   4         13.81          2.46         6.40 o                         
  11   6   4         11.31         13.04         6.06 o                         
  12   6   4         32.03         25.24         6.45 o                         
  13   6   4          7.82          8.40         6.24 o                         
  14   6   4         64.52         69.08         9.09 o                         
   0   7   4         85.83         89.16        13.54 o                         
   1   7   4         81.01         80.18        22.62 o                         
   2   7   4         37.62         48.20         7.90 o                         
   3   7   4        274.31        268.72        15.83 o                         
   4   7   4          2.95          9.04         7.10 o                         
   5   7   4         16.12         15.65         6.59 o                         
   6   7   4         31.13         23.72        14.53 o                         
   7   7   4         76.62         83.84        28.73 o                         
   8   7   4          3.61         -4.66         6.54 o                         
   9   7   4          5.25          3.41         8.06 o                         
  10   7   4          1.42         -4.68         6.48 o                         
  11   7   4          9.53          1.33         7.85 o                         
  12   7   4         20.99         34.01        11.56 o                         
   0   8   4         15.11          8.26        10.24 o                         
   1   8   4          9.86          6.51         6.98 o                         
   2   8   4          7.20          5.54         6.81 o                         
   3   8   4          2.47          5.53         6.96 o                         
   4   8   4         12.77          8.05         7.29 o                         
   5   8   4         19.59          8.60         9.58 o                         
   6   8   4         53.03         68.01        23.61 o                         
   7   8   4         13.43         25.10         8.79 o                         
   8   8   4         30.16         27.07         9.25 o                         
   9   8   4          1.22          2.89        11.89 o                         
   6   0   5       1648.03       1443.72        87.84 o                         
   8   0   5        109.04         99.56         8.37 o                         
  10   0   5        187.36        154.21        15.85 o                         
  14   0   5          5.86          9.58         7.93 o                         
  16   0   5         90.18         98.74        13.54 o                         
   5   1   5       1028.68        924.94        59.77 o                         
   6   1   5         96.61         80.90         9.91 o                         
   7   1   5        303.97        271.77        20.47 o                         
   8   1   5         92.63         90.58         7.37 o                         
   9   1   5         92.77         86.85         6.34 o                         
  10   1   5        164.14        142.76         8.37 o                         
  11   1   5        280.99        265.05        41.11 o                         
  12   1   5         49.87         48.08         5.32 o                         
  13   1   5        468.33        447.78        28.73 o                         
  14   1   5         23.19         26.75         6.11 o                         
  15   1   5         11.38         10.33         5.92 o                         
  16   1   5          5.35          4.95         9.58 o                         
   3   2   5        320.61        292.24        21.13 o                         
   4   2   5        111.67        100.72         9.91 o                         
   5   2   5        269.86        266.49        19.15 o                         
   6   2   5        168.78        164.42         9.31 o                         
   7   2   5        124.37        133.99         8.60 o                         
   8   2   5        258.30        244.06        12.51 o                         
   9   2   5         22.41         21.46         7.93 o                         
  10   2   5        364.24        369.08        12.75 o                         
  11   2   5        111.75        105.81         6.16 o                         
  12   2   5        102.38         94.80         6.04 o                         
  13   2   5          2.84         -3.41         3.41 o                         
  14   2   5         19.09         23.57         6.50 o                         
  15   2   5         51.87         51.26         7.68 o                         
  16   2   5         23.26         10.24        10.57 o                         
   1   3   5        693.79        731.10        44.25 o                         
   2   3   5        855.31        866.74        35.96 o                         
   3   3   5        288.16        259.22        19.15 o                         
   4   3   5         34.73         41.13         5.12 o                         
   5   3   5        504.79        513.95        18.14 o                         
   6   3   5         68.57         64.34         5.06 o                         
   7   3   5        460.63        415.77        12.98 o                         
   8   3   5        120.99        118.00         6.70 o                         
   9   3   5         39.06         35.25         4.31 o                         
  10   3   5        209.27        213.13        11.79 o                         
  11   3   5        151.86        153.56         7.66 o                         
  12   3   5         72.18         78.50         8.58 o                         
  13   3   5         90.55         99.28         6.56 o                         
  14   3   5         33.03         27.91         5.80 o                         
  15   3   5         12.26         10.57         5.58 o                         
  16   3   5         20.55         10.57        13.54 o                         
   1   4   5        216.36        224.57        11.91 o                         
   2   4   5        237.27        282.98        10.88 o                         
   3   4   5         23.36         30.75         3.82 o                         
   4   4   5         85.98        100.08         8.10 o                         
   5   4   5        117.78        115.19         8.73 o                         
   6   4   5         34.32         23.25         5.07 o                         
   7   4   5         19.73         12.93         4.70 o                         
   8   4   5        190.93        186.58         9.04 o                         
   9   4   5         10.78         12.71         3.82 o                         
  10   4   5        204.62        215.03        10.31 o                         
  11   4   5         33.93         38.54         4.84 o                         
  12   4   5          5.76          6.10         4.20 o                         
  13   4   5         25.32         19.47         4.83 o                         
  14   4   5         85.55         73.91         7.84 o                         
  15   4   5         33.66         47.58         8.30 o                         
  16   4   5          7.49         12.60         7.20 o                         
  17   4   5          1.59         -3.63        13.54 o                         
   1   5   5        592.71        591.41        26.97 o                         
   2   5   5        247.12        238.20        14.45 o                         
   3   5   5         76.31         84.67         8.13 o                         
   4   5   5        153.69        146.37        10.62 o                         
   5   5   5        130.73        131.86        22.95 o                         
   6   5   5        152.50        140.55        27.90 o                         
   7   5   5         91.95        103.53        26.42 o                         
   8   5   5         26.16         18.03         4.82 o                         
   9   5   5          1.08         -2.56         5.16 o                         
  10   5   5         16.60         13.50         5.61 o                         
  11   5   5        120.69        120.85        13.97 o                         
  12   5   5         47.95         51.33         8.06 o                         
  13   5   5         51.50         41.17         8.04 o                         
  14   5   5         31.90         34.59         7.05 o                         
  15   5   5         12.65         -2.63         6.92 o                         
   1   6   5         70.78         74.82         8.17 o                         
   2   6   5        175.59        200.99        20.80 o                         
   3   6   5         52.43         62.41        11.89 o                         
   4   6   5        125.42        134.24        36.82 o                         
   5   6   5          0.67         -0.45         6.60 o                         
   6   6   5         61.21         56.90        25.10 o                         
   7   6   5          3.68          1.74         4.59 o                         
   8   6   5         79.71         81.08        16.46 o                         
   9   6   5          2.12         -2.42         4.92 o                         
  10   6   5         69.26         62.07        12.68 o                         
  11   6   5          2.48         -5.46         5.46 o                         
  12   6   5         17.42         13.04         6.62 o                         
  13   6   5         11.19         -2.84         6.35 o                         
   1   7   5        100.29        118.19        11.89 o                         
   2   7   5          6.33          7.65         6.02 o                         
   3   7   5         28.41         24.21         6.82 o                         
   4   7   5         22.39         25.02         6.78 o                         
   5   7   5        151.62        165.81        13.33 o                         
   6   7   5         38.07         31.05         7.50 o                         
   7   7   5         59.59         78.72        19.98 o                         
   8   7   5         10.15          4.31         7.18 o                         
   9   7   5          0.90         -6.92         6.92 o                         
  10   7   5          0.34         -2.51         7.77 o                         
  11   7   5         26.01         24.70         9.55 o                         
   1   8   5         10.38          3.98        11.39 o                         
   2   8   5         75.45         70.90        10.14 o                         
   3   8   5         16.51         17.68         9.08 o                         
   4   8   5         98.43        112.08        12.32 o                         
   5   8   5          0.87          7.16         7.85 o                         
   6   8   5          8.67         15.39         8.73 o                         
   7   8   5          1.34          7.83         8.72 o                         
   8   0   6        636.37        548.79        25.29 o                         
  16   0   6         14.25         20.47         9.58 o                         
   2   1   6        353.32        310.74        30.71 o                         
   6   1   6         34.05         26.09         6.60 o                         
   7   1   6        221.14        192.19        11.51 o                         
   8   1   6         58.55         54.70         6.96 o                         
   9   1   6       1117.26        981.74        60.43 o                         
  10   1   6        121.99        118.88        15.52 o                         
  11   1   6        114.94        106.00        15.85 o                         
  12   1   6         39.16         45.90        11.89 o                         
  14   1   6          8.28          9.25         7.26 o                         
  15   1   6         59.40         54.56         7.85 o                         
  16   1   6          6.24         10.57         8.26 o                         
   2   2   6        177.41        130.77        16.18 o                         
   4   2   6        440.37        395.60        28.40 o                         
   5   2   6       1055.78        973.81        61.75 o                         
   6   2   6        882.38        824.23        54.49 o                         
   7   2   6        307.33        258.10        14.15 o                         
   8   2   6         42.47         37.08        15.69 o                         
   9   2   6        109.36         99.64        11.72 o                         
  10   2   6        114.16        120.86        15.52 o                         
  11   2   6         41.28         38.31        10.57 o                         
  12   2   6        136.95        106.38         8.90 o                         
  13   2   6         11.55          2.59         5.14 o                         
  14   2   6         14.56         16.76         5.90 o                         
  15   2   6          4.24          0.33         6.60 o                         
  16   2   6         13.35          6.27        11.23 o                         
   2   3   6        197.03        220.26        16.51 o                         
   3   3   6        542.52        575.24        36.32 o                         
   4   3   6        233.72        238.42        19.48 o                         
   5   3   6        251.51        217.28        19.15 o                         
   6   3   6        161.44        161.81        10.38 o                         
   7   3   6        142.89        181.62        16.84 o                         
   8   3   6         53.83         51.54         8.26 o                         
   9   3   6        185.21        162.80        17.83 o                         
  10   3   6         69.75         64.31         7.14 o                         
  11   3   6         17.58          9.46         4.96 o                         
  12   3   6         49.45         43.53         6.50 o                         
  13   3   6          6.24          7.28         5.22 o                         
  14   3   6         14.10         16.70         6.15 o                         
  15   3   6         27.68         31.08         9.28 o                         
  16   3   6          0.92         -6.16         8.09 o                         
   0   4   6        265.83        320.97        22.12 o                         
   1   4   6        984.76       1002.87        42.85 o                         
   2   4   6        180.25        227.52        12.69 o                         
   3   4   6        323.61        349.80        16.79 o                         
   4   4   6        110.50        117.04        10.24 o                         
   5   4   6        128.02        143.98        16.18 o                         
   6   4   6        467.96        486.21        25.71 o                         
   7   4   6         19.04         16.51         8.26 o                         
   8   4   6        171.61        160.81        14.55 o                         
   9   4   6        161.19        162.38        16.51 o                         
  10   4   6         75.30         64.33        13.37 o                         
  11   4   6         18.91          9.86         5.44 o                         
  12   4   6         69.23         84.87        15.85 o                         
  13   4   6         46.68         33.20        19.48 o                         
  14   4   6         20.75         12.31         8.46 o                         
  15   4   6          2.56          3.75         9.58 o                         
   1   5   6        322.74        329.55        16.45 o                         
   2   5   6         28.82         41.08         6.19 o                         
   3   5   6        725.86        773.74        42.43 o                         
   4   5   6         33.28         37.10        12.22 o                         
   5   5   6        313.74        351.68        45.07 o                         
   6   5   6        110.40        127.99        36.65 o                         
   7   5   6         17.72         16.90         5.90 o                         
   8   5   6         64.84         64.10        17.68 o                         
   9   5   6         16.33         19.69         5.32 o                         
  10   5   6         16.02          7.66         5.36 o                         
  11   5   6          3.01         -0.97        17.83 o                         
  12   5   6         14.70          5.71         6.81 o                         
  13   5   6          3.97         -4.20         8.70 o                         
  14   5   6          1.58         -0.33        13.54 o                         
   0   6   6        398.81        390.32        27.08 o                         
   1   6   6        163.40        159.83        11.90 o                         
   2   6   6        123.80        146.22        20.31 o                         
   3   6   6         20.09         21.65        11.23 o                         
   4   6   6         68.42        100.48        18.82 o                         
   5   6   6        110.15        136.04        30.22 o                         
   6   6   6         58.10         72.68        19.48 o                         
   7   6   6         15.00          8.38         4.82 o                         
   8   6   6         70.53         60.37        11.43 o                         
   9   6   6         29.20         18.97         6.81 o                         
  10   6   6         12.88         11.34         8.74 o                         
  11   6   6          9.65          4.46         6.11 o                         
  12   6   6         56.29         73.56        13.28 o                         
   0   7   6         76.33         84.87        14.20 o                         
   1   7   6         52.51         50.07         8.17 o                         
   2   7   6         13.40         11.60         9.74 o                         
   3   7   6        180.26        199.98        15.36 o                         
   4   7   6          3.59         14.98         7.60 o                         
   5   7   6         46.42         58.29         9.91 o                         
   6   7   6          1.34          9.38         4.96 o                         
   7   7   6         36.05         29.46        11.56 o                         
   8   7   6         23.43         19.44        11.23 o                         
   9   7   6         42.46         53.33        20.64 o                         
   0   8   6        127.20        122.18        18.16 o                         
   1   8   6          1.71          9.16         7.82 o                         
   2   8   6         10.73         17.91         8.23 o                         
   3   8   6         14.38         18.50         8.05 o                         
   8   0   7        173.68        137.81        10.77 o                         
   7   1   7        758.92        643.93        46.89 o                         
   8   1   7         83.91         75.31         8.13 o                         
   9   1   7        207.36        183.83        13.19 o                         
  10   1   7         56.41         60.10        12.22 o                         
  11   1   7        198.54        190.87        20.80 o                         
  12   1   7          1.05         -7.26         9.58 o                         
   6   2   7        174.16        163.46        15.85 o                         
   7   2   7         57.98         37.64         6.39 o                         
   8   2   7        296.12        288.28        23.12 o                         
   9   2   7         93.19         84.87        12.88 o                         
  10   2   7         99.30        122.84        16.18 o                         
  11   2   7          8.64         -0.66         9.25 o                         
  12   2   7          3.15         14.20         9.91 o                         
  13   2   7          4.63          6.27        10.90 o                         
  14   2   7         10.20         15.19        11.89 o                         
  15   2   7          5.81          8.59         6.60 o                         
   4   3   7        198.54        199.45        17.83 o                         
   5   3   7        170.27        154.80        11.28 o                         
   6   3   7        578.06        562.36        38.31 o                         
   7   3   7        299.83        296.87        24.44 o                         
   8   3   7         47.98         32.36        10.57 o                         
   9   3   7         12.61          9.58         9.25 o                         
  10   3   7         51.08         60.43        12.88 o                         
  11   3   7         16.08         12.22         9.91 o                         
  12   3   7         15.05         13.87        10.90 o                         
  13   3   7          9.76          4.25         5.25 o                         
  14   3   7          4.63          4.24         5.60 o                         
  15   3   7          5.97          2.31        12.22 o                         
   1   4   7         23.78         27.41         7.60 o                         
   2   4   7         20.30         31.37         8.92 o                         
   3   4   7        164.06        173.03        17.50 o                         
   4   4   7        288.62        335.83        25.10 o                         
   5   4   7         49.56         72.98        12.88 o                         
   6   4   7         24.46         25.10        10.57 o                         
   7   4   7         20.17         20.47        10.24 o                         
   8   4   7        168.68        196.81        21.46 o                         
   9   4   7          8.51         23.45        11.23 o                         
  10   4   7         74.31         79.57         8.40 o                         
  11   4   7         11.94         15.17         5.48 o                         
  12   4   7          1.20          3.71         6.93 o                         
  13   4   7         10.48         17.50        13.21 o                         
  14   4   7          3.98         18.16        13.21 o                         
   1   5   7        377.90        404.31        19.85 o                         
   2   5   7        212.72        221.58        20.47 o                         
   3   5   7         16.12         31.70         9.91 o                         
   4   5   7         26.35         18.82         9.25 o                         
   5   5   7         80.71        151.57        18.82 o                         
   6   5   7         57.39         82.88        15.19 o                         
   7   5   7         44.06         57.46        14.53 o                         
   8   5   7         16.16         22.45        12.55 o                         
   9   5   7         29.92         22.38        18.33 o                         
  10   5   7          2.97         -7.37         7.37 o                         
  11   5   7          0.62          5.14         8.01 o                         
  12   5   7         10.50          5.87        13.37 o                         
   1   6   7         54.58         64.26         8.46 o                         
   2   6   7         79.72        111.30        10.86 o                         
   3   6   7         10.40         32.36        10.90 o                         
   4   6   7         66.89         93.45        14.86 o                         
   5   6   7         12.65          3.96        11.23 o                         
   6   6   7          5.52         -0.99        11.23 o                         
   7   6   7          7.11          1.79         6.07 o                         
   8   6   7         18.42         12.83         7.55 o                         
   9   6   7          2.36         -8.26         8.26 o                         
  10   6   7         14.23          5.76         8.98 o                         
   1   7   7         30.27         47.04         8.41 o                         
   2   7   7         45.37         42.75         8.27 o                         
   3   7   7          1.83         -0.84         7.93 o                         
   4   7   7          4.96         19.57         7.06 o                         
   5   7   7         72.81        117.56        19.48 o                         
   6   7   7          5.68         31.70        15.19 o                         
  12   2   8         28.93         40.29        13.54 o                         
  13   2   8         15.47          5.94        12.22 o                         
  14   2   8          7.88          3.63        11.89 o                         
  11   3   8         57.38         57.79        13.87 o                         
  12   3   8         23.86         14.20        12.22 o                         
  13   3   8          9.08         10.57        12.22 o                         
   9   4   8         94.85        118.22        19.48 o                         
  10   4   8         23.52         23.21         8.59 o                         
  11   4   8          8.87         14.14         6.11 o                         
  12   4   8         58.10         56.04         7.85 o                         
   8   5   8         25.89         14.89         6.88 o                         
   9   5   8         55.41         45.14        21.13 o                         
  10   5   8          5.20         -8.26         8.26 o                         
   6   6   8         16.22         17.17        13.87 o                         
   7   6   8          0.43          2.14         6.44 o                         
                                                                                
